# Supplementary material for: Smokescreen: a targeted genotyping array for addiction research
Source: BMC Genomics. 2016 Feb 27;17:145. doi: 10.1186/s12864-016-2495-7 (PMC4769529; doi:10.1186/s12864-016-2495-7)
Supplement: Additional file 1: — Smokescreen addiction regions and estimated imputed coverage. This file contains the addiction-related gene regions (chr 1–22) represented on the Smokescreen array and the estimated imputation-based coverage for each region in European (EUR), Asian (ASN), and African (YRI) populations. (XLSX 338 kb) [file 12864_2016_2495_MOESM1_ESM.xlsx]

## Sheet: README
VARIABLE NAME	VARIABLE DESCRIPTION
RegionName	the name of the addiction gene tag used by Smokescreen
chr	the chromosome number within which a particular gene is found
start.pos	start position of a particular gene
end.pos	end position of a particular gene
maf01.count	the number of SNPs with minor allele frequency (MAF) > 0.01 within a gene
maf01.ave.r2	average imputation r2 of SNPs with MAF > 0.01 within a gene
maf01_r2_0.8	the fraction of coverage at r2 = 0.8 for SNPs with MAF > 0.01 within a gene
maf01_r2_0.9	the fraction of coverage at r2 = 0.9 for SNPs with MAF > 0.01 within a gene
maf05.count	the number of SNPs with minor allele frequency (MAF) > 0.05 within a gene
maf05.ave.r2	average imputation r2 of SNPs with MAF > 0.05 within a gene
maf05_r2_0.8	the fraction of coverage at r2 = 0.8 for SNPs with MAF > 0.05 within a gene
maf05_r2_0.9	the fraction of coverage at r2 = 0.9 for SNPs with MAF > 0.05 within a gene

## Sheet: YRI Addiction Summary
RegionName	chr_b37	start.pos	end.pos	maf01.count	maf01.ave.r2	maf01_r2_0.8	maf01_r2_0.9	maf05.count	maf05.ave.r2	maf05_r2_0.8	maf05_r2_0.9
GNB1	1	1696725	1842526	559	0.894493	0.828265	0.749553	368	0.978686	0.972826	0.915761
GABRD	1	1930768	1982192	269	0.882695	0.832714	0.739777	149	0.987925	1	0.966443
PRDM16	1	2965742	3375185	3011	0.919697	0.85719	0.79276	1805	0.986252	0.98338	0.959003
PARK7	1	8001714	8065342	325	0.940385	0.895385	0.849231	201	0.982544	0.99005	0.940299
CA6	1	8985893	9055148	547	0.922813	0.855576	0.769653	366	0.983377	0.989071	0.934426
CTNNBIP1	1	9888334	9990316	513	0.917203	0.847953	0.760234	306	0.977734	0.973856	0.941176
ALDH4A1	1	19177924	19249293	552	0.918885	0.865942	0.820652	368	0.984803	0.994565	0.964674
HTR6	1	19971780	20026055	327	0.938133	0.908257	0.868502	209	0.99487	1	1
PLA2G2E	1	20226800	20270110	254	0.93578	0.897638	0.834646	160	0.991409	1	0.99375
PLA2G5	1	20334672	20438394	600	0.909613	0.84	0.785	304	0.984577	0.990132	0.960526
PLA2G2F	1	20445823	20496879	264	0.859737	0.772727	0.708333	129	0.983768	0.992248	0.953488
CAMK2N1	1	20788884	20832728	161	0.89892	0.78882	0.763975	58	0.993738	1	0.965517
PINK1	1	20939948	20998004	417	0.923075	0.8753	0.827338	272	0.988083	0.996324	0.966912
HSPG2	1	22128737	22283750	818	0.90426	0.838631	0.757946	423	0.975761	0.978723	0.919622
EPHB2	1	23017331	23261823	1263	0.884979	0.823436	0.756928	811	0.983121	0.993835	0.956843
HTR1D	1	23498388	23541222	214	0.916329	0.883178	0.827103	153	0.982037	0.993464	0.993464
ZNF436	1	23665941	23716357	204	0.936095	0.892157	0.843137	126	0.980364	0.97619	0.944444
CNR2	1	24180460	24259817	586	0.912842	0.883959	0.798635	400	0.984493	0.99	0.9725
EPB41;OPRD1	1	29118654	29466558	1377	0.904537	0.832244	0.763253	873	0.979036	0.988545	0.931271
HCRTR1	1	32063301	32118119	197	0.924889	0.86802	0.80203	127	0.990539	0.992126	0.968504
PHC2	1	33769224	33916615	622	0.875982	0.765273	0.713826	341	0.980262	0.97654	0.944282
DLGAP3	1	35311037	35390984	313	0.884033	0.792332	0.734824	166	0.988299	0.993976	0.975904
GRIK3	1	37241128	37519844	1432	0.902039	0.826117	0.761872	755	0.983108	0.976159	0.953642
CAP1	1	40486255	40558321	410	0.920061	0.868293	0.814634	265	0.978829	0.973585	0.966038
RIMS3	1	41066352	41151324	348	0.886528	0.818966	0.715517	201	0.977982	0.995025	0.950249
SLC6A9	1	44437172	44517164	324	0.914979	0.861111	0.820988	195	0.9863	0.994872	0.974359
AKR1A1	1	45996455	46055723	248	0.869002	0.814516	0.754032	143	0.990315	0.993007	0.979021
FAAH	1	46839939	46899520	288	0.839414	0.697917	0.663194	156	0.983236	1	0.955128
SLC1A7	1	53532851	53628289	791	0.916878	0.863464	0.777497	529	0.978072	0.988658	0.930057
C1orf123	1	53659772	53706289	147	0.802328	0.727891	0.666667	67	0.979546	0.970149	0.940299
DAB1	1	57443579	59032446	9100	0.916802	0.86022	0.793516	5589	0.980814	0.985328	0.94686
JUN	1	59226463	59269785	244	0.929256	0.893443	0.811475	122	0.992024	1	0.983607
HOOK1	1	60260463	60362050	357	0.867331	0.773109	0.655462	163	0.975121	0.969325	0.93865
INADL	1	62188149	62664347	2945	0.92681	0.876401	0.805772	1742	0.982293	0.989093	0.947187
ROR1	1	64219690	64667179	2403	0.928992	0.89305	0.822722	1629	0.982533	0.995703	0.959484
JAK1	1	65278906	65452619	722	0.934627	0.908587	0.82133	496	0.981039	0.995968	0.941532
LEPR;LEPROT	1	65866131	66123176	1118	0.926215	0.848837	0.808587	747	0.986446	0.987952	0.966533
WDR78	1	67258572	67410570	561	0.918069	0.871658	0.777184	334	0.976288	0.994012	0.916168
NEGR1	1	71848625	72768405	4302	0.91413	0.857973	0.795444	2578	0.979192	0.989527	0.937548
GCLM	1	94332590	94395012	390	0.909907	0.869231	0.779487	259	0.971358	0.980695	0.915058
GNAI3	1	110071186	110158454	272	0.928624	0.922794	0.849265	196	0.988063	1	0.989796
SLC6A17	1	110673132	110764823	442	0.867932	0.776018	0.687783	233	0.986034	0.995708	0.969957
KCNA2	1	111116202	111194096	357	0.892859	0.803922	0.733894	193	0.987935	0.994819	0.958549
KCNA3	1	111194310	111237655	178	0.926047	0.865169	0.786517	114	0.980744	0.982456	0.912281
DENND2D	1	111708591	111767160	272	0.90679	0.841912	0.724265	140	0.985436	1	0.95
PIFO	1	111869195	111915639	435	0.951703	0.924138	0.891954	266	0.990575	1	0.958647
ADORA3	1	112005970	112126597	778	0.93192	0.874036	0.83419	471	0.989223	0.997877	0.985138
SYT6	1	114611914	114716472	704	0.917369	0.855114	0.806818	453	0.986451	0.984547	0.96468
NGF	1	115808537	115900857	492	0.92314	0.845528	0.79878	304	0.985583	0.993421	0.963816
ATP1A1	1	116895004	116967396	302	0.919346	0.844371	0.807947	186	0.981678	1	0.994624
PHGDH	1	120234419	120306849	351	0.91943	0.877493	0.817664	196	0.991619	0.994898	0.979592
FMO5	1	146635884	146717230	568	0.928979	0.892606	0.834507	441	0.97079	0.963719	0.909297
SV2A	1	149854872	149909434	198	0.859319	0.828283	0.747475	94	0.981519	1	0.914894
CA14	1	150210218	150257480	163	0.922465	0.907975	0.852761	115	0.979633	0.991304	0.93913
S100A10	1	151935386	151986714	264	0.933774	0.905303	0.878788	174	0.969981	1	0.982759
NPR1	1	153631164	153686468	239	0.920648	0.899582	0.811715	154	0.973022	0.987013	0.902597
CHRNB2	1	154520257	154572353	190	0.915187	0.878947	0.805263	126	0.97649	1	0.944444
LENEP	1	154946062	154986791	126	0.930787	0.873016	0.769841	66	0.979693	0.984848	0.909091
MEX3A	1	156021804	156071789	107	0.845774	0.738318	0.682243	49	0.994799	1	1
NTRK1	1	156765542	156871642	582	0.890939	0.80756	0.721649	349	0.983756	0.985673	0.945559
ARHGEF11	1	156884632	157035162	777	0.928945	0.881596	0.821107	374	0.980809	0.991979	0.967914
FCER1A	1	159239504	159298014	225	0.921679	0.92	0.897778	156	0.996067	1	0.99359
KCNJ9;ATP1A2	1	160031360	160133374	496	0.904472	0.846774	0.770161	314	0.97924	0.993631	0.910828
DCAF8	1	160165505	160274941	510	0.925012	0.888235	0.768627	214	0.974514	0.976636	0.925234
USF1	1	160989041	161035769	178	0.89502	0.803371	0.719101	96	0.980809	0.96875	0.947917
NIT1	1	161067862	161115235	105	0.917994	0.819048	0.8	50	0.991367	1	1
APOA2;FCER1G	1	161165087	161213418	175	0.846866	0.731429	0.662857	88	0.982632	0.977273	0.943182
ATF6	1	161716034	161953860	864	0.920679	0.861111	0.81713	514	0.987087	0.990272	0.968872
SH2D1B	1	162345056	162401928	334	0.931476	0.874251	0.853293	228	0.985724	0.991228	0.969298
HSD17B7	1	162740496	162802608	344	0.913171	0.863372	0.781977	190	0.9807	1	0.968421
PBX1	1	164508597	164874300	1729	0.91934	0.862348	0.781955	1034	0.986513	0.990329	0.957447
ALDH9A1	1	165611449	165687900	573	0.938341	0.895288	0.86562	390	0.986757	0.987179	0.971795
UCK2	1	165776732	165900855	616	0.920439	0.853896	0.798701	358	0.985473	0.986034	0.969274
KIFAP3	1	169870470	170063879	764	0.899446	0.819372	0.740838	431	0.974319	0.981439	0.925754
FMO3	1	171040018	171106959	461	0.885045	0.826464	0.746204	236	0.984109	0.991525	0.961864
FMO4;FMO1;FMO2	1	171134388	171331223	1329	0.913398	0.868322	0.798345	833	0.982857	0.995198	0.95078
MYOC	1	171584557	171641823	413	0.930228	0.876513	0.854722	259	0.985558	0.988417	0.976834
CACYBP	1	174948571	175001163	223	0.901582	0.807175	0.726457	135	0.971424	0.97037	0.888889
RFWD2	1	175893967	176196370	1356	0.91228	0.855457	0.820796	649	0.979157	0.996918	0.967643
PTGS2	1	186620944	186669559	268	0.941123	0.925373	0.873134	179	0.981633	0.988827	0.972067
PLA2G4A	1	186778032	186978113	1065	0.918688	0.84507	0.78216	607	0.982795	0.985173	0.958814
ZBTB41	1	197102814	197189672	498	0.928687	0.87751	0.803213	164	0.9824	0.969512	0.969512
NAV1	1	201597450	201816102	1217	0.89784	0.819228	0.744454	635	0.979726	0.982677	0.940157
SYT2;KDM5B	1	202539725	202797549	1211	0.917776	0.871181	0.800165	615	0.980729	0.99187	0.931707
ADORA1	1	203076836	203156533	370	0.912632	0.824324	0.756757	203	0.98782	0.985222	0.970443
AVPR1B	1	206204283	206251482	374	0.921474	0.868984	0.818182	269	0.987079	0.988848	0.966543
PLXNA2	1	208175588	208437665	1217	0.919595	0.860312	0.79622	746	0.987625	0.997319	0.97185
HSD11B1	1	209839525	209928295	436	0.923856	0.87844	0.733945	277	0.97553	1	0.841155
ATF3	1	212718676	212814119	495	0.899573	0.842424	0.763636	334	0.980928	0.988024	0.937126
TGFB2	1	218498676	218637961	686	0.895323	0.826531	0.75656	393	0.981596	0.982188	0.946565
DISC1	1	231644399	232197019	3113	0.89382	0.814327	0.753935	1728	0.981469	0.989583	0.950231
KCNK1	1	233729750	233828258	621	0.919678	0.874396	0.818035	434	0.980538	0.979263	0.942396
CHRM3	1	239529865	240092717	2909	0.920851	0.870058	0.805088	1696	0.985146	0.991156	0.957547
EXO1	1	241991493	242073241	634	0.917622	0.862776	0.794953	416	0.978867	0.980769	0.927885
HNRNPU	1	244993602	245047827	218	0.865717	0.770642	0.688073	113	0.983619	0.99115	0.955752
SMYD3	1	245892642	246690644	5873	0.938031	0.901924	0.850162	3990	0.984316	0.989724	0.960902
TMEM18	2	647973	697439	347	0.904831	0.855908	0.783862	221	0.979671	0.968326	0.950226
MYT1L	2	1772885	2355045	3301	0.900942	0.825204	0.749773	1783	0.977993	0.982614	0.92765
KCNF1	2	11032063	11074351	278	0.904813	0.820144	0.76259	148	0.985911	1	0.959459
NTSR2	2	11778304	11830329	295	0.872695	0.79661	0.742373	178	0.975879	0.960674	0.926966
ADCY3	2	25022039	25162055	802	0.920663	0.860349	0.820449	506	0.985152	0.988142	0.972332
POMC	2	25363722	25411559	179	0.909672	0.849162	0.793296	105	0.988728	1	0.980952
FOSL2	2	28595669	28659445	257	0.899021	0.828794	0.77821	173	0.987278	0.99422	0.976879
PPP1CB	2	28954612	29045806	434	0.845315	0.679724	0.608295	216	0.968375	0.949074	0.916667
ALK	2	29395640	30164477	5299	0.916186	0.856954	0.775052	3000	0.981037	0.985	0.940333
SRD5A2	2	31729656	31826040	326	0.92843	0.877301	0.819018	161	0.993455	0.993789	0.981366
BIRC6	2	32562096	32863965	1121	0.894862	0.819804	0.744871	527	0.974986	0.986717	0.903226
KCNG3	2	42649157	42741237	487	0.933522	0.899384	0.874743	272	0.987999	0.996324	0.977941
PRKCE	2	45859043	46435129	3433	0.908633	0.843577	0.773959	2092	0.983034	0.987094	0.946941
SOCS5	2	46906099	47009927	545	0.928763	0.875229	0.834862	346	0.983652	0.985549	0.962428
NRXN1	2	50125643	51279674	6567	0.918762	0.870869	0.803868	4210	0.980842	0.989074	0.938955
LGALSL	2	64661327	64708517	217	0.910452	0.852535	0.820276	145	0.991415	1	0.986207
ACTR2	2	65434829	65518390	508	0.92017	0.866142	0.785433	261	0.976884	1	0.91954
APLF	2	68674691	68877856	1123	0.860887	0.79252	0.674978	548	0.966534	0.99635	0.899635
ANXA4	2	69949127	70073596	780	0.932038	0.871795	0.815385	471	0.983706	0.987261	0.968153
TACR1	2	75253590	75446645	1164	0.904672	0.834192	0.780069	708	0.985966	0.985876	0.961864
KCNIP3	2	95943072	96071825	247	0.856597	0.813765	0.753036	114	0.987771	1	0.991228
ADRA2B	2	96758623	96801888	105	0.837026	0.695238	0.619048	49	0.979141	1	0.959184
ANKRD23	2	97483651	97529758	170	0.934432	0.935294	0.841176	144	0.97443	0.993056	0.930556
SLC5A7	2	108582995	108650443	297	0.934486	0.895623	0.821549	186	0.98265	0.989247	0.94086
ANAPC1	2	112505214	112661741	703	0.89165	0.825036	0.768137	450	0.981982	0.991111	0.957778
ACTR3	2	114627511	114739129	583	0.927591	0.907376	0.831904	450	0.970413	0.993333	0.926667
CCDC93	2	118653054	118791739	651	0.930854	0.90937	0.878648	412	0.980384	0.985437	0.98301
DBI	2	120104504	120150122	278	0.925178	0.838129	0.798561	177	0.994429	1	0.99435
MGAT5	2	134991830	135232192	1438	0.934027	0.892211	0.833797	934	0.982015	0.991435	0.956103
ZRANB3	2	135937574	136308806	1684	0.920123	0.878266	0.849762	832	0.982265	0.984375	0.96274
LYPD6B	2	149874981	150091772	1263	0.913006	0.834521	0.790974	723	0.983633	0.983402	0.966805
RIF1	2	152246397	152384527	503	0.884512	0.815109	0.771372	244	0.986315	0.991803	0.983607
NR4A2	2	157160944	157209287	134	0.864497	0.783582	0.708955	73	0.981849	0.986301	0.917808
SCN3A;SCN2A	2	165924030	166268820	1675	0.920589	0.878209	0.782687	1008	0.979944	0.975198	0.946429
SCN1A	2	166825670	167025642	1135	0.922456	0.867841	0.785022	728	0.980003	0.994505	0.947802
SCN9A	2	167031697	167252497	1293	0.930513	0.882444	0.812065	840	0.974712	0.970238	0.916667
GAD1	2	171653200	171737659	398	0.894896	0.816583	0.70603	221	0.978999	0.986425	0.918552
RAPGEF4	2	173580525	173937620	1590	0.903997	0.838365	0.758491	984	0.97988	0.976626	0.938008
OLA1	2	174917175	175133365	1074	0.938329	0.896648	0.857542	530	0.991293	0.998113	0.979245
CHRNA1	2	175592323	175649200	383	0.924994	0.861619	0.791123	221	0.985016	0.99095	0.959276
ATF2	2	175916978	176052934	671	0.889694	0.806259	0.740686	320	0.974237	0.984375	0.928125
OSGEPL1	2	190591386	190647953	264	0.922156	0.893939	0.840909	188	0.966889	0.994681	0.952128
NAB1	2	191493848	191577492	334	0.922569	0.844311	0.799401	209	0.988648	1	0.971292
STAT1	2	191813762	191898976	407	0.883125	0.80344	0.722359	210	0.981778	0.985714	0.947619
MYO1B	2	192090107	192310115	1126	0.931444	0.879218	0.848135	694	0.984003	0.992795	0.981268
CTLA4	2	204712511	204758683	185	0.898787	0.821622	0.751351	102	0.984831	0.990196	0.980392
CREB1	2	208374616	208490284	370	0.903315	0.82973	0.783784	189	0.980195	0.984127	0.94709
PECR	2	216841029	216966539	832	0.923232	0.885817	0.808894	470	0.984945	0.995745	0.955319
CXCR1;CXCR2	2	218970013	219051716	393	0.897106	0.842239	0.725191	272	0.969989	0.988971	0.882353
GPBAR1;AAMP;TMBIM1	2	219105738	219177280	377	0.950133	0.920424	0.880637	216	0.983891	0.990741	0.953704
SLC11A1;VIL1;USP37;CTDSP1;RQCD1;C2orf62	2	219201579	219481158	1331	0.899616	0.832457	0.716754	830	0.967332	0.972289	0.89759
PRKAG3;WNT10A;CYP27A1;STK36;RNF25;TTLL4;BCS1L;WNT6	2	219504379	219778651	1254	0.883308	0.800638	0.73445	798	0.976519	0.984962	0.946115
CDK5R2;CRYBA2;FEV	2	219804350	219878127	343	0.864749	0.766764	0.661808	238	0.96106	0.962185	0.87395
IHH	2	219899142	219945238	227	0.90837	0.863436	0.806167	161	0.983554	0.993789	0.968944
STK16;ATG9A;SLC23A3;ZFAND2B;CNPPD1;DNAJB2;ABCB6	2	220006181	220171622	671	0.930927	0.895678	0.847988	444	0.983992	0.997748	0.970721
DES;DNPEP	2	220218180	220311461	466	0.911761	0.83691	0.748927	292	0.976989	0.976027	0.921233
STK11IP;CHPF;ASIC4;GMPPA;OBSL1;INHA;TMEM198;SLC4A3	2	220343587	220526702	902	0.890418	0.807095	0.741685	478	0.980371	0.974895	0.943515
KCNE4	2	223896648	223940357	227	0.928841	0.85022	0.779736	100	0.975248	0.97	0.92
TRIP12	2	230611930	230806655	623	0.905139	0.855538	0.797753	341	0.976816	0.991202	0.970674
CAB39	2	231557557	231705790	800	0.915059	0.845	0.7525	447	0.97853	0.986577	0.93736
HTR2B	2	231952950	232009824	195	0.903444	0.851282	0.774359	108	0.976083	0.990741	0.944444
CHRND;CHRNG	2	233370870	233431113	382	0.926163	0.861257	0.811518	243	0.980494	0.983539	0.950617
UGT1A4	2	234607438	234701951	615	0.931166	0.900813	0.814634	384	0.976019	0.989583	0.932292
PER2	2	239132679	239218743	492	0.91106	0.863821	0.796748	247	0.983981	0.995951	0.975709
GRM7	3	6882802	7803218	6716	0.913971	0.85676	0.77293	4137	0.978651	0.990089	0.920474
OXTR	3	8772095	8831300	451	0.936769	0.889135	0.855876	299	0.988561	0.989967	0.979933
THUMPD3	3	9384717	9448475	254	0.897725	0.814961	0.775591	122	0.986695	1	0.967213
CPNE9;CAMK1	3	9725510	9831668	348	0.896611	0.824713	0.741379	195	0.98299	0.989744	0.964103
ATP2B2	3	10345707	10769716	2508	0.918186	0.855662	0.794657	1558	0.983366	0.987805	0.949294
SLC6A11	3	10837917	11000146	786	0.87858	0.798982	0.743003	462	0.98116	0.993506	0.945887
SLC6A1	3	11014420	11100935	498	0.905705	0.831325	0.76506	274	0.992378	0.99635	0.981752
HRH1	3	11158779	11324939	929	0.925061	0.876211	0.818084	560	0.988103	0.991071	0.969643
IQSEC1	3	12918542	13134617	1330	0.902892	0.838346	0.742857	684	0.98357	0.988304	0.935673
TMEM43	3	14146440	14205180	320	0.896449	0.796875	0.734375	165	0.969123	0.957576	0.909091
SLC6A6;GRIP2	3	14424076	14603588	1057	0.915674	0.860927	0.808893	640	0.98871	0.992188	0.973437
MRPS25;NR2C2	3	14969236	15126816	675	0.93185	0.888889	0.85037	368	0.98757	0.994565	0.978261
COLQ	3	15471640	15583258	610	0.917054	0.877049	0.72623	379	0.969037	0.984169	0.873351
GALNT15	3	15915569	16291253	2252	0.935029	0.89476	0.842806	1485	0.988011	0.993939	0.979798
SATB1	3	18369133	18500265	541	0.931034	0.872458	0.805915	313	0.976901	0.977636	0.936102
OXSM	3	25811563	25856025	230	0.929036	0.847826	0.756522	141	0.987	1	0.950355
CLASP2	3	33517739	33779705	904	0.903951	0.848451	0.806416	482	0.989178	1	0.973029
PLCD1	3	38028987	38091154	285	0.928354	0.912281	0.82807	208	0.978025	0.995192	0.9375
SCN5A	3	38569553	38711164	795	0.900021	0.811321	0.750943	463	0.982813	0.984881	0.961123
SCN10A	3	38718837	38855501	788	0.90724	0.819797	0.766497	463	0.986854	0.991361	0.958963
SCN11A	3	38867260	39012052	766	0.941382	0.91906	0.860313	592	0.982162	0.998311	0.964527
SLC6A20	3	45776941	45858035	318	0.872446	0.792453	0.751572	175	0.986867	0.988571	0.96
GRM2	3	51721081	51772625	115	0.822431	0.782609	0.730435	67	0.97413	0.985075	0.955224
NISCH	3	52469524	52547088	165	0.853123	0.763636	0.690909	76	0.980209	0.973684	0.921053
GLT8D1	3	52708500	52760099	169	0.938872	0.87574	0.822485	124	0.986588	0.991935	0.951613
MAGI1	3	65319906	66044509	4635	0.916887	0.850701	0.785329	2880	0.980725	0.979861	0.946875
FOXP1	3	70983865	71653140	2984	0.910423	0.836796	0.769437	1668	0.982263	0.980216	0.947842
PROK2	3	71800806	71854357	267	0.91265	0.853933	0.797753	162	0.987128	1	0.950617
HTR1F	3	88011726	88062919	230	0.919307	0.86087	0.817391	146	0.990772	1	0.979452
EPHA3	3	89136674	89551284	2113	0.917318	0.868434	0.793185	1256	0.97399	0.982484	0.945064
GABRR3	3	97685527	97774148	460	0.909087	0.843478	0.752174	279	0.979429	0.982079	0.946237
ZBTB11	3	101348283	101415988	268	0.905044	0.86194	0.798507	137	0.978165	0.963504	0.941606
ALCAM	3	105065557	105315757	1164	0.927936	0.881443	0.844502	647	0.990076	0.998454	0.984544
PVRL3	3	110770606	110933016	665	0.809598	0.667669	0.601504	340	0.963835	0.961765	0.882353
DRD3	3	113827557	113938254	548	0.923872	0.875912	0.808394	313	0.983109	0.99361	0.939297
ZBTB20	3	114036947	114886127	3027	0.903066	0.832838	0.749917	1642	0.976061	0.984166	0.925091
LSAMP	3	115501210	116184385	3649	0.906447	0.836119	0.773637	2071	0.979386	0.992757	0.944954
PLA1A	3	119296695	119368658	464	0.889465	0.831897	0.756466	277	0.979846	0.98917	0.931408
NR1I2;GSK3B	3	119479331	119833264	1564	0.897801	0.838235	0.753197	934	0.964498	0.986081	0.907923
GPR156	3	119864328	119983325	587	0.93064	0.88586	0.807496	317	0.989161	0.987382	0.981073
ADCY5	3	122981143	123187392	1209	0.956605	0.931348	0.872622	806	0.987367	0.993797	0.949132
ALDH1L1	3	125802404	125920029	938	0.93465	0.899787	0.858209	615	0.98705	0.998374	0.985366
MCM2	3	127297200	127361278	212	0.891981	0.764151	0.698113	61	0.979347	1	0.918033
CNBP	3	128866658	128922810	196	0.912578	0.852041	0.80102	101	0.990064	0.990099	0.970297
CPNE4	3	131233577	132024254	5111	0.926343	0.875171	0.820387	3353	0.982844	0.993439	0.960036
CDV3	3	133272434	133329118	298	0.914167	0.848993	0.788591	194	0.979181	0.984536	0.948454
STAG1	3	136035999	136491245	1345	0.900745	0.836431	0.756134	624	0.972655	0.975962	0.927885
NCK1	3	136561050	136687968	411	0.955033	0.93674	0.892944	282	0.984258	0.989362	0.968085
ARMC8	3	137886115	138037228	456	0.875566	0.815789	0.714912	218	0.961497	0.944954	0.857798
PIK3CB	3	138351540	138498201	499	0.900779	0.833667	0.787575	292	0.977187	0.965753	0.945205
GRK7	3	141477043	141555892	418	0.92722	0.868421	0.834928	222	0.984376	0.986486	0.981982
TFDP2	3	141643270	141888386	875	0.857939	0.781714	0.721143	418	0.975706	0.988038	0.937799
GOLIM4	3	167707654	167833417	708	0.939983	0.90678	0.860169	504	0.985519	0.990079	0.958333
FNDC3B	3	171737418	172138492	2051	0.921816	0.861043	0.823013	1273	0.987829	0.994501	0.983504
HTR3E;HTR3C;HTR3D	3	183729332	183844783	632	0.921853	0.863924	0.808544	374	0.988199	0.994652	0.975936
TPRG1	3	188645003	189061271	2196	0.897534	0.832878	0.743625	1292	0.97331	0.978328	0.914087
NAT8L	4	2041239	2090816	167	0.887113	0.778443	0.730539	89	0.983893	1	0.966292
RNF4	4	2450795	2537586	439	0.909755	0.831435	0.738041	251	0.976488	0.964143	0.916335
HTT;GRK4	4	2945343	3265687	1704	0.902775	0.84331	0.76115	1017	0.977331	0.99115	0.945919
ADRA2C	4	3748296	3790253	302	0.903079	0.831126	0.791391	206	0.983196	0.980583	0.970874
NSG1	4	4329869	4440785	921	0.935338	0.899023	0.84582	605	0.989277	0.993388	0.966942
DRD5	4	9763258	9805633	282	0.883721	0.794326	0.719858	125	0.983072	0.992	0.96
CCKAR	4	26463018	26512042	377	0.902471	0.830239	0.771883	241	0.982246	0.958506	0.950207
CHRNA9	4	40317346	40377234	525	0.947301	0.902857	0.864762	341	0.988259	0.98827	0.979472
UCHL1	4	41238898	41290446	343	0.931532	0.906706	0.851312	163	0.984519	0.993865	0.95092
GABRG1	4	46017787	46146082	623	0.91093	0.852327	0.812199	461	0.990263	0.997831	0.986985
GABRA2	4	46231581	46412421	875	0.894445	0.806857	0.739429	507	0.975041	0.974359	0.91716
GABRA4;GABRB1;COMMD8	4	46900917	47485676	2639	0.914569	0.857143	0.785525	1601	0.979673	0.986259	0.940037
CLOCK	4	56274068	56433076	999	0.944154	0.903904	0.874875	710	0.99186	0.998592	0.984507
AASDH	4	57184457	57273638	517	0.943669	0.914894	0.891683	384	0.984931	0.979167	0.958333
LPHN3	4	62046974	62958168	4385	0.91255	0.853136	0.774686	2565	0.982618	0.982066	0.945419
EPHA5	4	66165281	66556213	2438	0.915628	0.85644	0.796965	1519	0.982342	0.991442	0.953259
UGT2B10	4	69661713	69717741	575	0.95653	0.937391	0.890435	293	0.988379	1	0.979522
UGT2A3	4	69774177	69837509	493	0.929909	0.888438	0.860041	316	0.988331	1	0.977848
UGT2B10	4	69850295	69906113	473	0.945917	0.919662	0.852008	325	0.992781	0.996923	0.996923
MOB1B	4	71748057	71873891	591	0.916756	0.871404	0.778342	260	0.97397	0.976923	0.930769
NKX6-1	4	85394436	85439387	210	0.891887	0.819048	0.780952	131	0.980924	0.984733	0.961832
SNCA	4	90625250	90779447	788	0.920557	0.879442	0.826142	504	0.981068	0.990079	0.97619
GRID2	4	93205550	94713649	6865	0.901338	0.817334	0.742607	3480	0.975588	0.977011	0.928161
UNC5C	4	96063656	96490361	2524	0.927055	0.881537	0.811014	1620	0.983555	0.991358	0.957407
PDHA2	4	96741239	96782625	387	0.929172	0.834625	0.819121	263	0.989502	1	0.996198
TSPAN5	4	99371518	99599812	1172	0.916848	0.860922	0.78413	729	0.979481	0.96845	0.931413
ADH4;ADH5	4	99972130	100085449	808	0.937017	0.908416	0.860149	473	0.978507	0.995772	0.955603
ADH6	4	100103795	100160403	257	0.914079	0.879377	0.840467	135	0.982279	1	0.977778
ADH1C;ADH1B;ADH1A	4	100177523	100293917	669	0.910379	0.863976	0.819133	384	0.988506	0.989583	0.976562
ADH7	4	100313418	100376667	314	0.866427	0.780255	0.707006	157	0.978726	0.968153	0.942675
TACR3	4	104490625	104660973	1282	0.918731	0.868955	0.801092	841	0.974718	0.976219	0.938169
UGT8	4	115499611	115618202	496	0.915203	0.866935	0.78629	239	0.989521	0.995816	0.987448
TRPC3	4	122780183	122892909	516	0.929901	0.846899	0.804264	254	0.98728	0.996063	0.956693
SLC7A11	4	139065248	139183503	602	0.923277	0.858804	0.812292	305	0.98905	0.993443	0.983607
ANAPC10	4	145895727	146039693	464	0.908465	0.846983	0.821121	149	0.978834	0.973154	0.946309
NR3C2;ARHGAP10	4	148633453	149383672	3687	0.913471	0.844589	0.769731	2216	0.980132	0.985108	0.945397
NPY2R	4	156109781	156158228	307	0.916383	0.86645	0.794788	198	0.990014	1	0.974747
TDO2	4	156804845	156861558	367	0.891388	0.792916	0.746594	237	0.9808	0.991561	0.940928
GLRB	4	157977277	158113242	800	0.943445	0.93375	0.84375	564	0.972147	0.996454	0.886525
GRIA2	4	158121295	158307226	498	0.845745	0.722892	0.64257	213	0.978734	0.981221	0.943662
NPY1R;NPY5R	4	164225117	164293086	366	0.936032	0.898907	0.857923	213	0.98838	0.99061	0.976526
GLRA3	4	175543198	175770465	1566	0.927676	0.863985	0.800766	967	0.985643	0.991727	0.961737
NKD2	5	989077	1058927	525	0.934665	0.887619	0.866667	362	0.989856	0.991713	0.980663
SLC6A18;SLC6A19	5	1181710	1266304	694	0.926974	0.891931	0.842939	394	0.990467	0.989848	0.974619
SLC6A3	5	1372905	1465543	691	0.918645	0.87699	0.797395	436	0.987511	0.997706	0.963303
SRD5A1	5	6613500	6689675	440	0.89319	0.775	0.731818	266	0.985075	0.996241	0.973684
ADCY2	5	7376343	7850194	2781	0.901144	0.828119	0.768069	1679	0.979661	0.983323	0.941036
CTNND2	5	10951952	11924110	5508	0.902507	0.838962	0.761075	3374	0.978425	0.984588	0.928571
ZFR	5	32334456	32464844	542	0.938231	0.909594	0.846863	356	0.983078	0.997191	0.929775
RAD1	5	34885366	34938383	291	0.913945	0.852234	0.824742	52	0.978622	0.961538	0.961538
UGT3A1;UGT3A2	5	35933191	36087023	886	0.929847	0.882619	0.828442	556	0.982195	0.98741	0.956835
SLC1A3	5	36586457	36708436	617	0.907189	0.839546	0.771475	360	0.989481	0.997222	0.969444
GDNF	5	37792779	37859782	341	0.906188	0.85044	0.785924	217	0.989788	1	0.976959
ARL15	5	53160614	53626403	2424	0.911535	0.836221	0.791667	1378	0.980597	0.986938	0.953556
HTR1A	5	63235875	63278119	145	0.819093	0.724138	0.717241	81	0.987228	0.987654	0.987654
CCNB1	5	68442837	68494070	256	0.92432	0.882812	0.851562	195	0.978438	0.969231	0.953846
CARTPT	5	70994990	71036875	272	0.941521	0.889706	0.867647	194	0.990842	0.994845	0.994845
TNPO1	5	72092418	72230215	532	0.893826	0.81015	0.727444	212	0.976982	0.990566	0.943396
F2R	5	75991868	76051595	344	0.947645	0.90407	0.877907	235	0.994277	1	0.991489
CRHBP	5	76228680	76285299	393	0.929123	0.888041	0.839695	274	0.985553	0.989051	0.970803
WDR41	5	76708069	76808332	671	0.917987	0.840537	0.769001	467	0.977635	0.985011	0.933619
BHMT	5	78387604	78448113	304	0.931735	0.888158	0.835526	169	0.985681	0.988166	0.95858
JMY	5	78511925	78643038	711	0.895464	0.831224	0.748242	377	0.975695	0.973475	0.938992
HOMER1	5	78649647	78829659	950	0.909697	0.850526	0.782105	546	0.979036	0.983516	0.917582
MSH3	5	79930467	80192634	1263	0.933446	0.894695	0.850356	894	0.987681	0.994407	0.972036
SSBP2	5	80693179	81067072	1682	0.909437	0.852556	0.774673	927	0.972244	0.978425	0.902913
EDIL3	5	83216414	83700685	2466	0.89398	0.808597	0.746959	1299	0.979346	0.983064	0.941493
CCNH	5	86667311	86728850	170	0.832156	0.705882	0.582353	105	0.935292	0.866667	0.714286
TMEM161B	5	87471023	87584665	369	0.903815	0.821138	0.796748	195	0.99136	1	0.989744
MEF2C	5	87994058	88219922	624	0.87639	0.785256	0.719551	354	0.975146	0.957627	0.920904
CETN3	5	89669529	89725603	212	0.912015	0.839623	0.783019	136	0.983717	1	0.948529
MBLAC2	5	89734020	89790585	244	0.941924	0.901639	0.844262	150	0.98734	1	0.953333
GPR98;LYSMD3	5	89791445	90480033	3404	0.928324	0.887485	0.804348	2368	0.973777	0.981841	0.923564
ARRDC3	5	90644541	90699149	227	0.893209	0.867841	0.770925	139	0.978225	0.971223	0.935252
RHOBTB3	5	95033337	95152071	490	0.923703	0.867347	0.8	310	0.98258	0.993548	0.945161
LNPEP	5	96251346	96385115	593	0.925683	0.883642	0.831366	407	0.987077	0.992629	0.977887
PPIP5K2	5	102435958	102559224	510	0.882461	0.813725	0.731373	241	0.977374	0.991701	0.929461
CAMK4	5	110539947	110840748	1820	0.899785	0.832418	0.731319	950	0.981943	0.995789	0.945263
KCNN2	5	113678016	113852197	801	0.88326	0.813983	0.709114	450	0.975619	0.993333	0.915556
LOX	5	121378890	121434055	275	0.880621	0.792727	0.741818	137	0.987009	1	0.978102
SNCAIP	5	121627386	121819794	832	0.881353	0.796875	0.685096	442	0.976596	0.988688	0.909502
ALDH7A1	5	125857533	125951082	603	0.924283	0.854063	0.78607	362	0.981576	0.98895	0.966851
ISOC1	5	128410442	128469719	322	0.944512	0.916149	0.885093	198	0.990932	1	0.989899
HINT1	5	130474976	130521041	299	0.924421	0.889632	0.869565	179	0.985977	0.994413	0.988827
CSF2	5	131389485	131431863	252	0.894309	0.793651	0.742063	128	0.979436	0.992188	0.953125
IL13	5	131973865	132016801	243	0.891447	0.798354	0.748971	140	0.990983	0.992857	0.978571
C5orf15	5	133271198	133324406	254	0.873087	0.771654	0.692913	122	0.980339	1	0.97541
TRPC7	5	135528999	135721164	899	0.86688	0.797553	0.755284	477	0.977104	0.981132	0.955975
NR3C1	5	142637496	142835077	723	0.889506	0.824343	0.766252	299	0.983912	0.993311	0.9699
PLAC8L1	5	145443876	145503946	304	0.917599	0.871711	0.825658	140	0.981113	0.985714	0.964286
TCERG1	5	145806873	145911069	400	0.893178	0.86	0.79	275	0.97943	0.989091	0.949091
HTR4	5	147810595	148065296	1157	0.932788	0.885048	0.843561	650	0.987298	0.983077	0.950769
ADRB2	5	148186156	148228197	300	0.922564	0.86	0.833333	204	0.988296	0.985294	0.970588
SLC6A7;CAMK2A	5	149549520	149689403	820	0.917503	0.857317	0.791463	514	0.98958	0.996109	0.974708
ANXA6	5	150460267	150557443	657	0.937536	0.881279	0.828006	415	0.986078	0.985542	0.956627
GLRA1;G3BP1	5	151131476	151324397	1077	0.940931	0.92572	0.847725	632	0.981193	0.995253	0.962025
GRIA1	5	152849175	153213429	2045	0.907741	0.844988	0.796577	1156	0.98651	0.995675	0.964533
ADRA1B	5	159323740	159420017	534	0.900659	0.831461	0.747191	226	0.979836	0.986726	0.920354
GABRB2	5	160695436	160995130	1215	0.926101	0.880658	0.82963	590	0.982897	0.998305	0.974576
GABRA6	5	161092658	161149598	275	0.938744	0.894545	0.865455	181	0.986064	0.977901	0.955801
GABRA1	5	161254197	161346965	533	0.877924	0.791745	0.739212	279	0.975885	0.989247	0.939068
GABRG2	5	161474648	161602545	566	0.893516	0.828622	0.708481	298	0.975033	0.979866	0.912752
CCNG1	5	162844577	162895205	223	0.878459	0.802691	0.73991	104	0.973837	0.951923	0.932692
KCNMB1	5	169785165	169836681	382	0.937635	0.876963	0.814136	229	0.993822	1	0.995633
GABRP	5	170190723	170261050	446	0.941823	0.919283	0.881166	307	0.993148	1	0.990228
FBXW11	5	171268556	171453877	637	0.884504	0.811617	0.714286	349	0.980382	1	0.945559
HMP19	5	173452607	173556182	492	0.941084	0.922764	0.871951	321	0.982776	0.984424	0.943925
DRD1	5	174847675	174891163	243	0.939366	0.888889	0.814815	159	0.991036	1	0.968553
SNCB	5	176027210	176077557	253	0.901755	0.822134	0.699605	158	0.980932	0.987342	0.917722
UNC5A	5	176217560	176327899	597	0.913533	0.835846	0.80737	330	0.986706	0.984848	0.963636
GRK6	5	176833687	176889850	193	0.929917	0.854922	0.818653	97	0.99347	1	0.979381
GRM6	5	178385330	178442124	393	0.901404	0.844784	0.78626	208	0.967705	0.942308	0.927885
GCNT2	6	10472456	10649601	1485	0.912907	0.836364	0.772391	882	0.985049	0.994331	0.963719
EDN1	6	12270529	12317427	243	0.890823	0.794239	0.740741	150	0.987804	0.993333	0.973333
TBC1D7	6	13246774	13348787	895	0.931311	0.87933	0.82905	598	0.988997	0.98495	0.966555
SIRT5	6	13554761	13635390	330	0.855768	0.718182	0.627273	136	0.985916	1	0.948529
DTNBP1	6	15503032	15683289	740	0.879016	0.794595	0.733784	443	0.979287	0.995485	0.959368
CAP2	6	17373736	17578023	1265	0.881586	0.801581	0.742292	812	0.981065	0.982759	0.944581
FAM8A1	6	17580518	17631950	258	0.903823	0.806202	0.697674	150	0.974765	0.986667	0.866667
TPMT	6	18108545	18175374	449	0.907789	0.855234	0.757238	265	0.974884	0.988679	0.913208
CDKAL1	6	20514688	21252634	4286	0.928423	0.881708	0.814979	2625	0.982009	0.992	0.947048
ALDH5A1	6	24475197	24557435	561	0.957375	0.944742	0.889483	416	0.990334	1	0.992788
GMNN	6	24755159	24806325	328	0.891989	0.835366	0.79878	244	0.981306	0.991803	0.967213
GABBR1	6	29503389	29620962	691	0.943052	0.911722	0.852388	446	0.985029	1	0.96861
ATAT1	6	30574613	30634598	198	0.938165	0.89899	0.883838	127	0.98622	0.992126	0.976378
CCHCR1	6	31090216	31146015	657	0.966983	0.961948	0.934551	558	0.990471	1	0.983871
TNF	6	31523344	31566112	181	0.933591	0.906077	0.861878	97	0.977628	0.979381	0.917526
CLIC1	6	31678358	31724341	124	0.922812	0.879032	0.854839	85	0.976614	0.988235	0.964706
EHMT2	6	31827537	31885464	212	0.932817	0.872642	0.825472	114	0.987311	1	0.964912
GRM4	6	33969623	34143399	1274	0.924473	0.863422	0.802983	769	0.989028	0.997399	0.973992
MAPK14	6	35975454	36099013	568	0.921819	0.873239	0.797535	351	0.980645	0.991453	0.954416
BTBD9	6	38116227	38627924	2555	0.91492	0.850098	0.774951	1478	0.978907	0.987821	0.922192
TREM1	6	41222999	41274457	383	0.957818	0.932115	0.900783	272	0.994871	0.996324	0.988971
SLC29A1	6	44167242	44221888	286	0.898344	0.856643	0.800699	183	0.982362	0.994536	0.934426
GSTA1;GSTA2	6	52594885	52688664	769	0.906802	0.860858	0.795839	487	0.969636	0.977413	0.909651
GSTA3	6	52741439	52794496	311	0.883344	0.803859	0.765273	188	0.988799	1	0.978723
GSTA4	6	52822746	52880178	288	0.889852	0.802083	0.75	166	0.987067	0.987952	0.975904
GCLC	6	53342140	53429927	513	0.925234	0.873294	0.822612	338	0.987494	0.991124	0.95858
HCRTR2	6	55019071	55167418	931	0.911554	0.838883	0.766917	516	0.973404	0.98062	0.901163
OGFRL1	6	71978477	72032230	312	0.906598	0.769231	0.724359	151	0.981536	1	0.97351
MYO6	6	76438909	76649254	810	0.899178	0.824691	0.776543	456	0.981797	0.997807	0.951754
HTR1B	6	78151948	78193120	193	0.886391	0.80829	0.756477	88	0.989032	0.988636	0.977273
HTR1E	6	87627024	87746397	601	0.89194	0.813644	0.72213	329	0.978277	0.990881	0.93617
CNR1	6	88829585	88895767	332	0.901294	0.813253	0.737952	183	0.984325	0.989071	0.95082
GABRR2;GABRR1	6	89867223	90045018	1142	0.915781	0.864273	0.781961	719	0.977694	0.976356	0.937413
FAXC	6	99700793	99817531	583	0.919643	0.864494	0.826758	318	0.98966	0.990566	0.984277
USP45	6	99860184	99983308	456	0.88424	0.815789	0.758772	279	0.968276	0.971326	0.921147
ASCC3	6	100936608	101349224	1813	0.890088	0.846111	0.77882	1240	0.968244	0.98871	0.940323
GRIK2	6	101826669	102537958	4046	0.911757	0.847504	0.768166	2441	0.971005	0.973781	0.918066
FRK	6	116242693	116401921	574	0.918627	0.850174	0.797909	299	0.972434	0.9699	0.946488
GJA1	6	121736745	121790873	314	0.92617	0.875796	0.850318	237	0.988506	0.995781	0.974684
THEMIS	6	128009339	128259776	1096	0.919789	0.853102	0.778285	665	0.976098	0.978947	0.941353
EPB41L2	6	131140488	131404462	1423	0.907687	0.842586	0.762474	911	0.978472	0.992316	0.939627
TAAR1	6	132946123	132987142	324	0.926106	0.861111	0.79321	143	0.993013	1	1
ALDH8A1	6	135218528	135291260	371	0.8609	0.803235	0.719677	240	0.977081	1	0.8875
MAP7	6	136643419	136891957	797	0.848581	0.764115	0.667503	384	0.977399	0.96875	0.940104
VTA1	6	142448410	142562085	482	0.907498	0.860996	0.751037	320	0.968572	0.98125	0.934375
GRM1	6	146328782	146778734	1883	0.903917	0.853956	0.793946	1163	0.972419	0.980224	0.938951
UST	6	149048271	149418126	2227	0.922258	0.867984	0.808262	1336	0.983448	0.982784	0.954341
PPP1R14C	6	150444188	150591528	1012	0.923587	0.867589	0.795455	647	0.981855	0.987635	0.94745
RGS17	6	153311857	153472389	867	0.925357	0.877739	0.800461	559	0.987361	0.994633	0.976744
OPRM1	6	154311631	154588001	1674	0.922374	0.862007	0.804062	913	0.985004	0.995619	0.969332
EZR	6	159166773	159260456	534	0.919291	0.885768	0.816479	392	0.97413	0.977041	0.918367
IGF2R;SLC22A1	6	160370131	160599750	1188	0.904166	0.848485	0.760943	665	0.98013	0.993985	0.932331
SLC22A2	6	160617794	160699963	537	0.930643	0.888268	0.821229	325	0.981481	0.993846	0.947692
SLC22A3	6	160749405	160893611	652	0.913521	0.883436	0.817485	380	0.981101	0.997368	0.960526
MAP3K4	6	161392759	161558417	899	0.903927	0.829811	0.741935	494	0.975399	0.981781	0.931174
PARK2	6	161748590	163168834	10103	0.92111	0.858557	0.79808	6272	0.984771	0.987883	0.958227
QKI	6	163815675	164019628	1032	0.922794	0.858527	0.789729	656	0.974058	0.983232	0.943598
GNA12	7	2747741	2903959	1273	0.881	0.791045	0.694423	735	0.967823	0.968707	0.873469
SLC29A4	7	5302561	5363704	553	0.920368	0.853526	0.797468	349	0.987691	0.997135	0.962751
AIMP2	7	6028882	6083465	301	0.910844	0.86711	0.830565	230	0.980277	0.982609	0.965217
DAGLB	7	6428747	6543849	867	0.909285	0.847751	0.765859	522	0.97745	0.977011	0.921456
HDAC9	7	18106572	19056992	5185	0.897816	0.8135	0.739826	2944	0.979962	0.984375	0.934443
NPY	7	24303807	24351484	329	0.932622	0.896657	0.81155	185	0.977998	0.967568	0.945946
CBX3	7	26220831	26273227	248	0.87425	0.790323	0.697581	96	0.981716	0.989583	0.989583
CRHR2	7	30671559	30759719	434	0.919791	0.864055	0.820276	247	0.990835	1	0.97166
RALA	7	39643152	39767723	455	0.922715	0.879121	0.852747	264	0.988048	0.992424	0.992424
CAMK2B	7	44236749	44385230	600	0.888279	0.798333	0.74	298	0.985138	0.993289	0.936242
ADCY1	7	45593739	45782714	885	0.857024	0.771751	0.681356	383	0.981223	0.97389	0.950392
DDC	7	50506134	50653154	1096	0.918045	0.843978	0.770985	743	0.964681	0.960969	0.89502
LIMK1	7	73478107	73556855	258	0.932085	0.906977	0.844961	166	0.987092	0.981928	0.957831
HIP1	7	75142619	75388290	1355	0.906431	0.822878	0.740959	732	0.984364	0.990437	0.95765
GNAT3	7	80067987	80161242	588	0.907531	0.821429	0.748299	312	0.97955	0.987179	0.935897
GRM3	7	86253230	86514192	1318	0.883323	0.811077	0.70258	717	0.969021	0.990237	0.874477
C7orf63	7	89854488	89960377	462	0.931512	0.898268	0.835498	226	0.992096	0.995575	0.977876
CDK14	7	90075738	90859904	3986	0.933031	0.902659	0.823131	2379	0.980066	0.98823	0.949979
TAC1	7	97341271	97389784	358	0.962086	0.938547	0.910615	236	0.989865	1	0.983051
NPTX2	7	98226597	98279181	206	0.872309	0.800971	0.728155	103	0.979787	0.980583	0.951456
SMURF1	7	98605058	98761743	685	0.924861	0.886131	0.805839	381	0.973531	0.984252	0.918635
CPSF4	7	99016563	99074996	310	0.866402	0.748387	0.664516	144	0.962646	0.972222	0.9375
ZKSCAN5	7	99082273	99151445	270	0.919423	0.833333	0.77037	111	0.987144	0.981982	0.963964
CYP3A4;CYP3A5	7	99225813	99401811	688	0.911983	0.863372	0.811047	371	0.984062	0.997305	0.986523
EPHB4	7	100380187	100445143	365	0.935905	0.879452	0.824658	254	0.981038	0.988189	0.940945
ACHE	7	100467615	100514539	234	0.946221	0.901709	0.846154	122	0.975227	0.97541	0.942623
SYPL1	7	105710814	105773093	325	0.935905	0.898462	0.861538	200	0.988641	0.995	0.97
PRKAR2B	7	106665178	106822256	649	0.881339	0.785824	0.713405	337	0.975713	0.991098	0.931751
LAMB1	7	107544246	107663804	749	0.913246	0.826435	0.76235	379	0.98813	0.989446	0.973615
NRCAM	7	107768071	108116841	2184	0.929827	0.885531	0.826465	1367	0.977893	0.983175	0.942209
CAV2	7	115908127	116168595	1223	0.92332	0.852821	0.811938	851	0.984583	0.991774	0.974148
KCND2	7	119893722	120410387	2037	0.904231	0.840452	0.767796	1230	0.972815	0.976423	0.917886
TAS2R16	7	122614759	122655754	231	0.963816	0.952381	0.917749	148	0.990937	0.993243	0.986486
GRM8	7	126058652	126913147	4280	0.911201	0.853271	0.795327	2722	0.978039	0.981999	0.93975
LEP	7	127861331	127917682	325	0.929787	0.876923	0.809231	193	0.990202	1	0.979275
METTL2B	7	128096783	128162978	377	0.931186	0.888594	0.819629	241	0.979084	0.987552	0.917012
C7orf49	7	134757117	134875578	560	0.912448	0.858929	0.803571	414	0.983985	0.995169	0.958937
CHRM2	7	136533399	136721771	842	0.918747	0.852732	0.786223	479	0.985729	0.995825	0.970772
KCNH2	7	150622044	150695402	344	0.916483	0.840116	0.793605	167	0.989364	1	0.982036
CDK5	7	150730899	150775052	216	0.934477	0.898148	0.847222	114	0.993895	1	0.973684
HTR5A	7	154842034	154899102	565	0.922535	0.886726	0.821239	355	0.980833	0.985915	0.966197
DLGAP2	8	1429532	1676642	2207	0.925459	0.880381	0.826008	1512	0.983338	0.990079	0.952381
CSMD1	8	2772875	4872328	30090	0.910566	0.841442	0.779229	17711	0.983343	0.988877	0.951499
CTSB	8	11680034	11745646	685	0.908056	0.816058	0.748905	436	0.977758	0.965596	0.912844
ASAH1	8	17893925	17962507	596	0.922611	0.875839	0.837248	403	0.980779	0.975186	0.945409
CSGALNACT1	8	19241672	19635382	2910	0.914522	0.857045	0.780069	1727	0.98049	0.981471	0.944412
LPL	8	19776582	19844770	516	0.932718	0.897287	0.823643	333	0.983048	0.996997	0.96997
SLC18A1	8	19982366	20060717	712	0.920352	0.823034	0.744382	291	0.983385	0.979381	0.958763
GFRA2	8	21529530	21666346	747	0.926311	0.862115	0.800535	418	0.9812	0.973684	0.933014
R3HCC1	8	23125612	23173792	298	0.910488	0.842282	0.761745	190	0.98418	0.973684	0.957895
DPYSL2	8	26351709	26535693	1183	0.923807	0.858833	0.813187	697	0.987203	0.991392	0.962697
ADRA1A	8	26585667	26742922	1062	0.916105	0.857815	0.814501	662	0.990986	0.998489	0.987915
CHRNA2	8	27297278	27356813	429	0.946387	0.911422	0.871795	314	0.983532	0.980892	0.955414
PNOC	8	28154649	28220868	396	0.890271	0.815657	0.729798	212	0.981717	0.981132	0.957547
DUSP4	8	29170579	29228267	309	0.91476	0.860841	0.805825	177	0.992269	1	1
RAB11FIP1	8	37696465	37777015	311	0.879963	0.797428	0.665595	134	0.980147	0.977612	0.940299
ADRB3	8	37800514	37844184	243	0.818756	0.662551	0.559671	88	0.959175	1	0.806818
STAR	8	37980218	38028600	170	0.861875	0.805882	0.711765	71	0.955073	0.943662	0.873239
IKBKB	8	42108820	42210171	390	0.894458	0.823077	0.8	193	0.980073	1	0.984456
CHRNB3;CHRNA6	8	42532562	42643929	687	0.945211	0.899563	0.852984	374	0.984889	0.983957	0.959893
OPRK1	8	54118276	54184194	536	0.887266	0.809701	0.755597	345	0.970505	0.976812	0.944928
PENK	8	57333513	57379282	283	0.928429	0.869258	0.805654	179	0.985082	0.994413	0.977654
CRH	8	67068612	67110846	212	0.90219	0.853774	0.839623	137	0.996922	1	0.992701
ADHFE1	8	67324718	67401044	414	0.948085	0.922705	0.828502	267	0.983903	0.985019	0.973783
SGK3	8	67604653	67794257	843	0.876434	0.779359	0.728351	454	0.978791	0.986784	0.962555
KCNB2	8	73429626	73870584	2295	0.921923	0.871024	0.805229	1254	0.984746	0.990431	0.955343
STAU2	8	74312604	74679943	1884	0.932912	0.902335	0.846072	1227	0.982484	0.98533	0.95436
ZNF704	8	81520686	81807016	1183	0.919878	0.868132	0.810651	653	0.980227	0.996937	0.952527
CA13;CA3;CA2;CA1	8	86112845	86413721	1030	0.901873	0.833981	0.778641	477	0.978459	0.983229	0.964361
RPL30	8	99017079	99077818	395	0.924845	0.848101	0.810127	198	0.984152	1	0.969697
NIPAL2	8	99184387	99326621	731	0.903261	0.830369	0.733242	410	0.981614	0.97561	0.936585
RRM2B	8	103196729	103271346	324	0.912832	0.83642	0.765432	143	0.979843	0.993007	0.902098
RAD21	8	117838173	117907105	420	0.947903	0.928571	0.892857	261	0.992362	1	0.996169
ADCY8	8	131772547	132072835	1897	0.9034	0.827623	0.757512	1110	0.984423	0.994595	0.973874
PTK2	8	141648481	142031412	1784	0.878115	0.797646	0.711883	950	0.968311	0.970526	0.904211
ARC	8	143672405	143715833	266	0.906591	0.857143	0.744361	163	0.990035	1	0.969325
JRK	8	143718874	143771412	382	0.87447	0.774869	0.727749	242	0.983009	1	0.983471
GPIHBP1	8	144275068	144319044	321	0.920949	0.890966	0.850467	214	0.990744	0.995327	0.962617
MAPK15	8	144778507	144824633	270	0.930801	0.914815	0.833333	170	0.983945	0.994118	0.952941
GRINA;PLEC	8	144969321	145087583	539	0.91285	0.846011	0.797774	306	0.977824	0.960784	0.928105
FAM203A	8	145172672	145215620	105	0.920078	0.895238	0.866667	74	0.974042	0.972973	0.945946
KCNV2	9	2697526	2750037	439	0.924425	0.865604	0.797267	279	0.986174	0.985663	0.967742
SLC1A1	9	4470427	4607469	1073	0.890579	0.818267	0.753961	606	0.979765	0.980198	0.950495
JAK2	9	4965086	5148183	1151	0.884467	0.784535	0.724587	563	0.977954	0.987567	0.941385
MPDZ	9	13085703	13299563	983	0.883553	0.76704	0.670397	430	0.973887	0.95814	0.911628
NFIB	9	14061842	14418982	2012	0.882836	0.794235	0.724155	1156	0.98161	0.979239	0.934256
TTC39B	9	15150842	15327358	1320	0.901005	0.825758	0.755303	795	0.981328	0.988679	0.942138
MLLT3	9	20324968	20642514	1367	0.888737	0.78932	0.725677	795	0.978278	0.979874	0.937107
MTAP	9	21782635	22049593	1306	0.901286	0.834609	0.765697	712	0.984235	0.98736	0.962079
C9orf24	9	34359017	34417849	197	0.913009	0.847716	0.827411	104	0.989501	1	1
SIGMAR1	9	34614719	34657823	165	0.919705	0.848485	0.787879	92	0.983048	0.98913	0.956522
CA9	9	35653915	35701154	179	0.927586	0.888268	0.826816	126	0.991829	1	1
ALDH1B1	9	38372661	38418662	371	0.916087	0.846361	0.822102	248	0.994031	1	0.983871
APBA1	9	72022449	72307275	1362	0.919552	0.889134	0.81351	854	0.983263	0.994145	0.955504
ALDH1A1	9	75495578	75715358	1041	0.931882	0.893372	0.834774	493	0.981518	0.993915	0.963489
GNA14	9	80017995	80283232	1678	0.912838	0.852801	0.801549	1010	0.981459	0.984158	0.952475
GNAQ	9	80315191	80666219	1518	0.918672	0.885375	0.763505	782	0.96917	0.969309	0.893862
NTRK2	9	87263466	87658505	1754	0.917287	0.840935	0.787913	1028	0.981285	0.984436	0.949416
SYK	9	93544012	93680842	889	0.933752	0.884139	0.834646	605	0.987778	0.98843	0.963636
GABBR2	9	101030364	101491479	2608	0.929405	0.874617	0.82592	1738	0.983653	0.988493	0.960875
LPPR1	9	103771031	104107417	2009	0.938623	0.905426	0.862618	1244	0.984114	0.994373	0.96865
GRIN3A	9	104311634	104520862	1079	0.928406	0.894347	0.866543	665	0.987242	0.998496	0.980451
ZNF462	9	109605378	109793796	671	0.897457	0.813711	0.757079	404	0.98215	0.992574	0.955446
UGCG	9	114639206	114715433	483	0.916361	0.867495	0.819876	323	0.983467	0.993808	0.965944
KIAA1958;INIP	9	115229248	115500387	955	0.881516	0.790576	0.704712	446	0.977814	0.984305	0.932735
CDK5RAP2	9	123131147	123362448	907	0.873611	0.75634	0.687982	426	0.97698	0.978873	0.929577
FBXW2	9	123499254	123575740	257	0.856504	0.758755	0.700389	140	0.981623	1	0.964286
C5	9	123694614	123832554	559	0.9141	0.855098	0.765653	331	0.971566	0.969789	0.912387
PTGS1	9	125112809	125177982	426	0.928898	0.86385	0.826291	261	0.990141	1	0.984674
GAPVD1	9	128004111	128147290	639	0.865724	0.810642	0.776213	266	0.971357	0.969925	0.906015
PBX3	9	128489617	128749655	970	0.878377	0.864948	0.619588	659	0.940709	0.984825	0.682853
ANGPTL2	9	129829628	129905044	217	0.847499	0.672811	0.599078	128	0.949916	0.929688	0.835938
SH2D3C	9	130480596	130561048	333	0.948727	0.915916	0.882883	258	0.984132	0.992248	0.965116
DNM1;C9orf16	9	130902539	131037527	709	0.871585	0.795487	0.730606	420	0.975794	0.995238	0.930952
ODF2	9	131197434	131283571	351	0.893707	0.840456	0.729345	199	0.984554	1	0.979899
NCS1	9	132914857	133019583	736	0.911046	0.855978	0.794837	439	0.984475	0.986333	0.961276
DBH	9	136481485	136544466	509	0.91101	0.840864	0.781925	298	0.988129	0.983221	0.979866
GPSM1	9	139201932	139274057	393	0.911027	0.847328	0.806616	251	0.984871	0.988048	0.960159
EGFL7	9	139533308	139587130	362	0.897729	0.812155	0.759669	183	0.986374	0.989071	0.956284
GRIN1	9	140013609	140083214	285	0.843429	0.701754	0.642105	122	0.97596	0.95082	0.934426
EHMT1	9	140493444	140750578	1390	0.926997	0.88777	0.82518	918	0.98558	0.996732	0.965142
CACNA1B	9	140752241	141039076	1241	0.901112	0.838034	0.759065	695	0.985666	0.989928	0.953957
AKR1C3;AKR1C2;AKR1C1	10	4914796	5169878	2045	0.927709	0.892421	0.836186	1442	0.985172	0.990985	0.958391
AKR1C4	10	5218798	5280910	478	0.935263	0.926778	0.851464	359	0.97542	0.997214	0.930362
PHYH	10	13299796	13362130	399	0.919103	0.859649	0.81203	277	0.983177	0.98917	0.953069
GAD2	10	26485236	26613491	1011	0.938723	0.897132	0.849654	676	0.982418	0.988166	0.949704
ITGB1	10	33169246	33267293	361	0.917634	0.844875	0.811634	181	0.981786	0.977901	0.972376
NRP1	10	33446419	33644006	1146	0.921471	0.867365	0.813264	696	0.984287	0.992816	0.966954
CREM	10	35395769	35521886	560	0.932119	0.896429	0.873214	397	0.990515	0.992443	0.989924
MAPK8	10	49494682	49667402	886	0.932385	0.890519	0.841986	449	0.978773	0.988864	0.942094
SLC18A3;CHAT	10	50797141	50921939	756	0.910153	0.842593	0.763228	455	0.978203	0.98022	0.92967
DNA2;RUFY2	10	70080864	70251878	964	0.929892	0.889004	0.848548	569	0.984304	0.994728	0.959578
HK1	10	71009756	71181637	1373	0.910325	0.848507	0.796795	875	0.979473	0.987429	0.948571
CDH23	10	73136691	73595704	2896	0.929064	0.875	0.825276	1789	0.987127	0.990497	0.968139
ADK	10	75890943	76489061	2147	0.905049	0.855612	0.80857	1392	0.978897	0.991379	0.961207
KCNMA1	10	78609359	79417577	3824	0.914309	0.841789	0.778243	2242	0.981153	0.984835	0.957181
GRID1	10	87339312	88146250	4421	0.915812	0.850939	0.781724	2297	0.980139	0.983021	0.947758
SNCG	10	88698288	88743017	317	0.915317	0.895899	0.810726	191	0.978623	0.994764	0.931937
GLUD1	10	88789959	88874776	410	0.892658	0.785366	0.72439	220	0.984157	0.986364	0.940909
PANK1	10	91319254	91425329	574	0.951801	0.902439	0.874564	327	0.982882	0.972477	0.95107
HTR7	10	92480576	92637671	718	0.876772	0.745125	0.679666	531	0.930793	0.824859	0.774011
CYP2C8	10	96776529	96849254	460	0.947743	0.906522	0.871739	312	0.988207	0.996795	0.987179
ALDH18A1	10	97345686	97436567	396	0.931051	0.886364	0.828283	268	0.974479	0.977612	0.929104
EXOSC1	10	99175666	99225768	173	0.856372	0.797688	0.728324	77	0.981986	0.987013	0.987013
TRIM8	10	104384252	104438076	199	0.933108	0.894472	0.864322	119	0.98884	0.983193	0.983193
ADRA2A	10	112816790	112860662	185	0.928774	0.902703	0.854054	113	0.985514	1	1
VTI1A	10	114186756	114598504	1781	0.895041	0.811903	0.747333	929	0.982009	0.987083	0.940797
NHLRC2	10	115594391	115692265	477	0.85431	0.777778	0.685535	162	0.97734	0.987654	0.932099
ADRB1	10	115783806	115826667	255	0.914884	0.839216	0.772549	103	0.965476	0.951456	0.854369
PNLIPRP2	10	118360465	118424654	325	0.930444	0.88	0.843077	237	0.988022	0.983122	0.962025
SLC18A2	10	118980584	119058941	450	0.930394	0.873333	0.846667	264	0.991954	0.992424	0.984848
PRLHR	10	120332916	120375160	308	0.934857	0.909091	0.834416	197	0.979938	0.994924	0.954315
GRK5	10	120947197	121235131	1481	0.882698	0.797434	0.720459	828	0.985201	0.990338	0.96256
OAT	10	126065872	126127545	386	0.895134	0.831606	0.774611	250	0.981318	0.98	0.948
CALY	10	135118928	135170475	285	0.942762	0.898246	0.85614	158	0.988594	0.993671	0.968354
CYP2E1	10	135320867	135394724	681	0.919471	0.889868	0.810573	558	0.972933	0.983871	0.910394
PTDSS2	11	430280	511387	577	0.865921	0.779896	0.688042	291	0.97702	0.996564	0.938144
DRD4	11	617305	660705	321	0.92213	0.890966	0.800623	198	0.979112	0.994949	0.909091
TH	11	2165159	2213035	354	0.964763	0.954802	0.875706	260	0.985732	0.996154	0.961538
KCNQ1	11	2446221	2890340	2595	0.898936	0.821195	0.750289	1526	0.985734	0.982962	0.952818
CHRNA10	11	3666817	3712614	368	0.907271	0.842391	0.76087	214	0.980924	0.990654	0.929907
CCKBR	11	6260904	6313357	275	0.921693	0.865455	0.807273	175	0.990389	0.994286	0.965714
KCNC1	11	17737495	17824602	310	0.892346	0.822581	0.783871	190	0.990069	1	0.973684
TPH1	11	18022084	18082335	220	0.916131	0.881818	0.763636	135	0.985859	1	0.962963
SLC6A5	11	20600946	20696610	569	0.916095	0.873462	0.831283	442	0.984293	0.99095	0.968326
BDNF	11	27656442	27763605	338	0.913587	0.843195	0.807692	173	0.993851	1	1
KCNA4	11	30011288	30058577	149	0.863151	0.805369	0.744966	74	0.995491	1	1
FBXO3	11	33742490	33816071	348	0.943642	0.905172	0.873563	202	0.992073	1	0.990099
CAT	11	34440472	34513607	414	0.962373	0.949275	0.92029	266	0.993229	1	1
SLC1A2	11	35252752	35461610	1358	0.910587	0.866716	0.809278	845	0.982588	0.994083	0.960947
API5	11	43313505	43386080	228	0.913265	0.820175	0.741228	99	0.976797	0.989899	0.909091
CHRM4	11	46386640	46428107	106	0.861652	0.792453	0.745283	49	0.982459	1	0.979592
RAPSN	11	47439308	47490730	234	0.885442	0.777778	0.705128	110	0.990572	0.990909	0.981818
MTCH2	11	47618858	47684206	211	0.908974	0.843602	0.777251	75	0.983856	0.986667	0.933333
P2RX3	11	57085841	57157549	316	0.91591	0.851266	0.794304	196	0.989403	0.994898	0.97449
CNTF	11	58370146	58413205	197	0.868101	0.781726	0.725888	112	0.980946	0.991071	0.955357
MS4A2	11	59836137	59885940	313	0.930365	0.894569	0.798722	179	0.978438	1	0.932961
SYT7	11	61261188	61368344	429	0.899256	0.804196	0.745921	217	0.981952	0.981567	0.958525
DAGLA	11	61427905	61534474	415	0.898826	0.826506	0.783133	205	0.989068	0.995122	0.97561
CHRM1	11	62656151	62709012	160	0.931946	0.90625	0.8625	104	0.9827	1	0.990385
SLC22A25	11	62911296	63017124	784	0.918394	0.864796	0.797194	461	0.971746	0.967462	0.915401
ATL3	11	63376437	63459444	320	0.91278	0.871875	0.846875	162	0.983105	0.981481	0.962963
BAD	11	64017300	64072176	139	0.87854	0.834532	0.805755	67	0.987348	1	0.985075
NRXN2	11	64353646	64510660	472	0.884104	0.790254	0.720339	293	0.97485	0.986348	0.90785
CFL1;FOSL1	11	65602285	65687997	343	0.887781	0.825073	0.708455	196	0.989157	0.994898	0.979592
ADRBK1	11	67013905	67074029	171	0.86973	0.818713	0.77193	91	0.966656	0.967033	0.912088
ALDH3B2	11	67409633	67468685	497	0.927026	0.885312	0.818913	278	0.990712	1	0.985612
ALDH3B1	11	67756048	67816743	287	0.917778	0.850174	0.794425	170	0.99033	0.994118	0.970588
GAL	11	68431983	68478643	209	0.895796	0.827751	0.794258	107	0.98204	0.962617	0.953271
CTTN;SHANK2	11	70224612	70955842	4246	0.88952	0.807584	0.73528	2363	0.977884	0.98138	0.939907
KCNE3	11	74145886	74198600	356	0.890869	0.823034	0.772472	191	0.979905	0.963351	0.931937
ARRB1	11	74951166	75082875	677	0.90516	0.834564	0.756278	398	0.985713	0.987437	0.964824
CTSC	11	88006760	88090941	518	0.910455	0.832046	0.76834	285	0.987354	0.996491	0.97193
GRM5	11	88217744	88819113	3902	0.924903	0.887237	0.807278	2593	0.979221	0.988816	0.945623
NAALAD2	11	89847818	89945779	745	0.916965	0.860403	0.825503	463	0.983125	0.99784	0.980562
MTMR2	11	95546044	95677371	526	0.894025	0.828897	0.785171	334	0.979536	0.982036	0.949102
GRIA4	11	105460800	105872819	1745	0.907571	0.8149	0.753009	882	0.983456	0.984127	0.954649
AASDHPPT	11	105928292	105989419	218	0.839855	0.720183	0.683486	112	0.990658	1	0.991071
DRD2;ANKK1	11	113238513	113366413	637	0.917463	0.864992	0.770801	367	0.990041	0.997275	0.970027
HTR3A;HTR3B	11	113755518	113881034	663	0.885069	0.803922	0.731523	358	0.977135	0.977654	0.930168
NNMT	11	114108553	114203238	529	0.893485	0.79206	0.746692	277	0.989429	0.99278	0.974729
APOA1	11	116686469	116728338	257	0.931651	0.88716	0.824903	166	0.989173	0.993976	0.981928
SCN2B;SCN4B	11	117984092	118067337	520	0.915137	0.859615	0.788462	358	0.984943	0.99162	0.972067
HMBS;DPAGT1	11	118935587	118992852	282	0.912052	0.868794	0.797872	201	0.98291	0.985075	0.960199
GRIK4	11	120362468	120876969	2960	0.908641	0.834122	0.782095	1848	0.98598	0.994048	0.97132
SCN3B	11	123479895	123545315	422	0.926454	0.872038	0.817536	311	0.981955	0.980707	0.954984
SNX19	11	130725766	130806382	580	0.958046	0.937931	0.882759	389	0.986525	0.987147	0.96144
OPCML	11	132264875	133422403	7207	0.904105	0.841265	0.779936	4357	0.985624	0.994492	0.95754
SLC6A12;SLC6A13	12	279243	392039	847	0.919282	0.850059	0.773318	496	0.987625	0.997984	0.967742
KCNA6	12	4898342	4980278	515	0.914693	0.838835	0.78835	332	0.989791	0.993976	0.972892
KCNA1	12	4999073	5047422	233	0.899797	0.828326	0.785408	143	0.985961	0.979021	0.965035
KCNA5	12	5133085	5175954	300	0.920783	0.87	0.78	175	0.979659	0.971429	0.914286
GABARAPL1	12	10345489	10395724	412	0.940471	0.910194	0.84466	298	0.986367	0.993289	0.949664
GRIN2B	12	13694410	14153022	2334	0.917846	0.858183	0.795201	1401	0.982032	0.992148	0.939329
RECQL	12	21601844	21674603	501	0.924818	0.872255	0.808383	327	0.984959	0.993884	0.957187
C2CD5	12	22581518	22717452	509	0.896475	0.829077	0.772102	347	0.977866	0.982709	0.951009
LRRK2	12	40598813	40783086	877	0.946722	0.937286	0.843786	596	0.982212	0.988255	0.959732
ADCY6	12	49139975	49202820	290	0.895469	0.834483	0.768966	210	0.979639	0.985714	0.957143
ATF1	12	51137789	51234943	419	0.901703	0.863962	0.797136	227	0.98069	0.995595	0.947137
SCN8A	12	51965020	52226648	1064	0.896873	0.823308	0.746241	563	0.976032	0.994671	0.930728
NR4A1	12	52396616	52473291	345	0.879559	0.791304	0.704348	200	0.982913	0.99	0.935
AMHR2	12	53797639	53845318	174	0.85667	0.758621	0.689655	102	0.975056	0.980392	0.911765
NPFF	12	53880474	53921422	111	0.826204	0.747748	0.54955	41	0.990944	1	1
ITGA5	12	54769045	54833050	266	0.859145	0.766917	0.695489	117	0.965246	0.948718	0.871795
PDE1B	12	54923177	54993023	277	0.916223	0.873646	0.823105	155	0.991636	0.993548	0.993548
TAC3	12	57383781	57430344	146	0.891601	0.808219	0.712329	91	0.985291	1	0.978022
LRIG3	12	59245937	59334319	446	0.909292	0.847534	0.786996	204	0.989503	1	0.980392
AVPR1A	12	63516539	63566590	292	0.917627	0.849315	0.784247	215	0.976245	0.976744	0.92093
TMEM5	12	64153583	64223338	278	0.844198	0.715827	0.615108	119	0.978749	0.966387	0.932773
GRIP1	12	66721211	67217894	2882	0.928467	0.878904	0.829285	1901	0.983122	0.985271	0.960547
KCNMB4	12	70740062	70848072	535	0.930455	0.878505	0.813084	339	0.988284	0.99115	0.961652
TMEM19	12	72059878	72117839	233	0.889968	0.824034	0.751073	121	0.989437	1	0.975207
TPH2	12	72312626	72446221	729	0.937512	0.902606	0.853224	468	0.984991	0.995726	0.950855
SYT1	12	79237773	79865788	2735	0.900412	0.835466	0.768921	1442	0.976544	0.984743	0.943135
SLC6A15	12	85233267	85326608	577	0.940822	0.920277	0.878683	390	0.990095	0.992308	0.971795
DUSP6	12	89721837	89766296	180	0.885046	0.844444	0.783333	112	0.982651	1	0.973214
ELK3	12	96568207	96681606	493	0.872864	0.807302	0.69574	234	0.971523	0.974359	0.880342
TDG	12	104339593	104402656	343	0.925103	0.886297	0.830904	222	0.990963	0.990991	0.981982
ALDH1L2	12	105393562	105498341	666	0.936163	0.893393	0.848348	440	0.987346	0.995455	0.970455
DAO	12	109232708	109314710	453	0.923498	0.87638	0.766004	285	0.972419	0.985965	0.880702
ALDH2	12	112184691	112267789	294	0.948052	0.908163	0.877551	239	0.991169	0.991632	0.962343
DTX1	12	113475662	113555833	436	0.926945	0.87156	0.805046	244	0.980915	0.971311	0.954918
NOS1	12	117625947	117819607	1125	0.918811	0.847111	0.794667	695	0.984224	0.98705	0.958273
PXN	12	120628242	120723574	376	0.906639	0.856383	0.765957	176	0.982549	0.994318	0.948864
PLA2G1B	12	120739914	120785592	204	0.95922	0.936275	0.892157	68	0.991468	0.985294	0.970588
RNF10	12	120952132	121035397	390	0.961911	0.941026	0.915385	259	0.993654	0.992278	0.984556
MLEC	12	121104949	121159667	235	0.890068	0.838298	0.761702	146	0.983488	0.986301	0.958904
P2RX7	12	121550622	121644354	635	0.94332	0.916535	0.870866	437	0.98759	0.997712	0.979405
HCAR3;HCAR2;HCAR1	12	123165840	123235129	311	0.930659	0.884244	0.861736	235	0.984865	0.982979	0.965957
OGFOD2	12	123439354	123484588	121	0.85108	0.818182	0.702479	66	0.987135	1	0.984848
P2RX2	12	133175366	133218972	329	0.901408	0.838906	0.726444	244	0.955903	0.942623	0.852459
CHFR	12	133396938	133484204	481	0.913939	0.837838	0.783784	292	0.98676	0.996575	0.979452
GPR12	13	27309339	27354922	288	0.908033	0.850694	0.756944	134	0.983236	1	0.940299
PDX1	13	28474168	28520451	324	0.887989	0.716049	0.685185	202	0.987029	0.990099	0.955446
MAB21L1	13	36027926	36535382	3053	0.913587	0.854897	0.798231	1897	0.984392	0.992093	0.965735
LHFP	13	39897029	40197356	1797	0.92966	0.88926	0.82749	1203	0.986142	0.99335	0.951787
NAA16	13	41865341	41971166	475	0.846361	0.709474	0.648421	235	0.962103	0.982979	0.902128
CPB2	13	46607322	46699211	470	0.908968	0.838298	0.8	311	0.992637	1	0.993569
HTR2A	13	47385677	47491211	630	0.917583	0.861905	0.801587	408	0.98566	0.997549	0.943627
RCBTB1	13	50086082	50179719	716	0.928445	0.879888	0.851955	533	0.987419	0.990619	0.971857
DIAPH3	13	60219721	60758119	1831	0.909953	0.849263	0.784817	1008	0.979358	0.991071	0.945437
NALCN	13	101686130	102088843	2734	0.915397	0.870519	0.80395	1726	0.979814	0.992468	0.939166
F10	13	113757113	113823843	347	0.879098	0.795389	0.70317	197	0.972251	0.959391	0.913706
GRK1	13	114301597	114458637	416	0.901194	0.817308	0.730769	234	0.98518	0.970085	0.952991
PNP	14	20917538	20966165	325	0.91151	0.861538	0.809231	216	0.986339	0.981481	0.962963
HNRNPC	14	21657296	21757638	481	0.917295	0.852391	0.767152	263	0.978083	0.988593	0.91635
ABHD4	14	23047147	23101265	364	0.944228	0.906593	0.85989	246	0.993436	1	0.995935
OXA1L	14	23215731	23260998	336	0.93629	0.904762	0.830357	220	0.976246	0.977273	0.927273
ADCY4	14	24767555	24824277	291	0.894785	0.797251	0.742268	178	0.981847	0.983146	0.955056
RALGAPA1	14	35987558	36298432	1065	0.929932	0.886385	0.830047	679	0.978892	0.995582	0.954345
SSTR1	14	38657204	38702268	253	0.915757	0.849802	0.798419	141	0.979879	0.971631	0.964539
MIS18BP1	14	45652393	45742605	295	0.899465	0.871186	0.752542	159	0.951999	1	0.861635
GNG2	14	52293952	52456518	1084	0.928655	0.895756	0.837638	782	0.985377	0.994885	0.969309
GCH1	14	55288724	55389542	664	0.884026	0.816265	0.656627	411	0.952405	0.965937	0.812652
MNAT1	14	61181459	61455398	838	0.906641	0.854415	0.821002	455	0.986582	0.982418	0.971429
MAX	14	65452819	65589413	578	0.866513	0.757785	0.67301	305	0.970537	0.963934	0.940984
GPHN	14	66954125	67668525	2902	0.862509	0.757064	0.703308	1404	0.978041	0.990741	0.934473
ZFYVE1	14	73416153	73513920	588	0.940576	0.926871	0.845238	337	0.977892	0.997033	0.919881
PTGR2	14	74298534	74372168	452	0.928846	0.911504	0.816372	282	0.983304	0.996454	0.971631
ALDH6A1	14	74504368	74571196	453	0.897566	0.83223	0.763797	253	0.984377	0.996047	0.936759
AREL1	14	75107955	75199807	321	0.870353	0.806854	0.654206	142	0.978654	1	0.901408
DLST	14	75328594	75390450	308	0.930819	0.87987	0.805195	168	0.988432	1	0.97619
FOS	14	75725481	75768937	228	0.905488	0.864035	0.789474	131	0.983762	0.992366	0.938931
GSTZ1	14	77767230	77817940	189	0.939888	0.899471	0.867725	131	0.984194	0.984733	0.946565
CALM1	14	90843327	90894619	276	0.942235	0.898551	0.869565	185	0.990832	0.994595	0.978378
ASB2	14	94380499	94463076	525	0.924438	0.859048	0.811429	308	0.987545	0.987013	0.967532
NDN	15	23910554	23952450	240	0.870642	0.754167	0.7	148	0.96313	0.925676	0.891892
GABRG3;GABRB3;GABRA5	15	26768694	27798373	6334	0.915754	0.857278	0.801705	4061	0.984586	0.989411	0.962571
CHRFAM7A	15	30633443	30705864	35	0.708642	0.6	0.571429	17	0.918443	0.882353	0.823529
CHRNA7;CHRFAM7A	15	32302686	32482384	805	0.914455	0.855901	0.806211	423	0.982232	0.981087	0.947991
RYR3	15	33583177	34178303	4070	0.915849	0.855528	0.785258	2517	0.985761	0.991657	0.961065
CHRM5	15	34241089	34377287	859	0.927214	0.899884	0.816065	563	0.980464	0.991119	0.952043
PLA2G4B	15	42108979	42160346	290	0.93038	0.87931	0.817241	154	0.988506	0.987013	0.980519
PLA2G4D	15	42339881	42406752	525	0.888017	0.807619	0.729524	314	0.977502	0.993631	0.929936
PLA2G4F	15	42413332	42468839	290	0.874518	0.806897	0.737931	176	0.981863	0.988636	0.9375
RFX7	15	56359479	56555483	881	0.892235	0.824064	0.783201	592	0.979717	0.989865	0.956081
GCOM1;POLR2M	15	57864102	58029755	1054	0.902131	0.83871	0.790323	690	0.983647	0.995652	0.96087
ALDH1A2	15	58225622	58591462	2395	0.910868	0.85428	0.79666	1332	0.985824	0.996246	0.963213
RORA	15	60760483	61541502	4293	0.906724	0.838807	0.777079	2598	0.984963	0.991532	0.958045
CA12	15	63595730	63694075	504	0.909772	0.819444	0.769841	269	0.974233	0.95539	0.903346
MTFMT	15	65273850	65341977	310	0.921319	0.870968	0.774194	156	0.970528	0.974359	0.916667
PTPLAD1	15	65802827	65890693	434	0.928003	0.900922	0.820276	238	0.990415	0.991597	0.97479
MAP2K1	15	66659211	66803882	664	0.880138	0.795181	0.725904	388	0.977036	0.974227	0.938144
NEO1	15	73324825	73617547	1246	0.892445	0.833066	0.679775	622	0.956526	0.959807	0.787781
NRG4	15	76214328	76324785	591	0.934167	0.896785	0.807107	379	0.97285	0.976253	0.889182
CHRNB4;CHRNA5;CHRNA3	15	78837862	78972874	706	0.999761	1	1	445	0.99962	1	1
HOMER2	15	83497729	83641476	534	0.892669	0.844569	0.797753	333	0.983404	0.993994	0.957958
BTBD1	15	83665181	83756106	336	0.917795	0.869048	0.833333	212	0.98036	0.976415	0.971698
ALPK3	15	85339911	85436713	395	0.91676	0.843038	0.782278	218	0.977259	0.986239	0.954128
ALDH1A3	15	101400009	101476830	438	0.912046	0.83105	0.778539	259	0.989544	0.992278	0.976834
RAB11FIP3	16	455668	592481	918	0.920384	0.850763	0.802832	502	0.982676	0.978088	0.944223
CACNA1H	16	1183241	1291772	884	0.889321	0.813348	0.737557	399	0.985701	0.982456	0.954887
CLCN7	16	1474934	1545085	730	0.932427	0.876712	0.816438	467	0.988241	0.991435	0.972163
CREBBP	16	3755056	3950121	720	0.88586	0.805556	0.709722	368	0.970376	0.970109	0.888587
ADCY9	16	3992650	4186186	1464	0.897992	0.831967	0.781421	959	0.982604	0.985401	0.956204
ABAT	16	8748444	8898432	1544	0.91507	0.847798	0.795337	1033	0.981696	0.992256	0.950629
GRIN2A	16	9827265	10296611	3405	0.910509	0.848458	0.777386	2323	0.978955	0.994834	0.938872
PLA2G10	16	14746405	14808526	66	0.835952	0.80303	0.742424	32	0.963752	0.9375	0.9375
XPO6	16	28089298	28243239	859	0.923685	0.90454	0.800931	491	0.979563	1	0.94501
QPRT	16	29670441	29729314	240	0.892922	0.816667	0.745833	137	0.976956	0.970803	0.927007
MAPK3	16	30105426	30154630	127	0.885201	0.80315	0.740157	68	0.984347	0.985294	0.941176
ORAI3	16	30940405	30986259	106	0.840333	0.735849	0.660377	59	0.978716	0.983051	0.881356
ADCY7	16	50280462	50372043	517	0.88727	0.825919	0.787234	280	0.990331	1	0.971429
SLC6A2	16	55669542	55760104	585	0.911313	0.849573	0.784615	338	0.985454	0.994083	0.973373
GNAO1	16	56205251	56411356	929	0.908244	0.812702	0.74704	545	0.989587	0.992661	0.968807
SLC12A3	16	56879119	56969762	587	0.923517	0.867121	0.793867	360	0.987311	0.994444	0.975
CA7	16	66858282	66908049	161	0.90903	0.838509	0.807453	80	0.994973	1	0.9875
TPPP3	16	67403712	67447421	133	0.834847	0.781955	0.676692	75	0.981334	1	1
NQO1	16	69723304	69780533	202	0.910836	0.871287	0.742574	105	0.989722	1	0.990476
COG4	16	70494472	70577457	395	0.917863	0.893671	0.835443	274	0.983271	0.985401	0.970803
DHX38	16	72107615	72166811	201	0.92865	0.910448	0.875622	135	0.987913	1	0.977778
ZFHX3	16	72796786	73112534	1345	0.904782	0.839405	0.794052	754	0.984994	0.98939	0.958886
GABARAPL2	16	75580249	75631779	267	0.927644	0.910112	0.842697	176	0.980706	1	0.954545
CMC2	16	80989699	81060502	737	0.933123	0.895522	0.845319	475	0.982253	0.981053	0.970526
CDH13	16	82640399	83850215	11910	0.912466	0.840218	0.772292	7141	0.981562	0.985716	0.942585
KIAA0513	16	85041375	85147828	910	0.913782	0.868132	0.813187	603	0.983617	0.99005	0.956882
CA5A	16	87901625	87990112	1020	0.920037	0.866667	0.79902	679	0.975005	0.969072	0.927835
NXN	17	682553	902998	2034	0.909269	0.854966	0.795969	1259	0.980406	0.9722	0.945195
CRK	17	1304647	1379561	533	0.894088	0.853659	0.772983	301	0.985942	0.993355	0.963455
TSR1;SRR	17	2187248	2260678	300	0.873996	0.783333	0.733333	191	0.957922	0.942408	0.910995
TRPV1;TRPV3	17	3393796	3532705	1001	0.929923	0.878122	0.831169	652	0.982334	0.97546	0.958589
P2RX5	17	3546187	3619698	458	0.929596	0.882096	0.836245	290	0.983305	0.97931	0.948276
P2RX1	17	3779885	3839960	478	0.902296	0.83682	0.780335	269	0.98839	0.992565	0.962825
ARRB2	17	4593789	4644795	398	0.938264	0.894472	0.846734	243	0.9865	0.979424	0.962963
CHRNE	17	4781064	4826369	242	0.939983	0.892562	0.826446	154	0.982251	0.980519	0.935065
DLG4;GABARAP	17	7073210	7165753	406	0.869926	0.738916	0.694581	188	0.982546	0.984043	0.973404
TNK1	17	7264293	7313092	268	0.904221	0.850746	0.783582	155	0.979774	0.980645	0.948387
CHRNB1	17	7328406	7380932	197	0.901741	0.84264	0.771574	129	0.981632	0.992248	0.945736
TP53	17	7545097	7610868	373	0.917259	0.855228	0.798928	249	0.982805	0.975904	0.955823
PER1	17	8023788	8079678	293	0.867642	0.778157	0.713311	129	0.988917	1	0.976744
DNAH9	17	11481748	11893065	2428	0.912561	0.855437	0.785008	1559	0.976899	0.978191	0.937139
ZNF286A	17	15582891	15644100	345	0.844565	0.747826	0.675362	207	0.951533	0.937198	0.879227
ADORA2B	17	15828231	15899210	493	0.930185	0.88641	0.805274	324	0.985806	0.993827	0.959877
TRPV2	17	16298856	16360317	449	0.933727	0.879733	0.828508	226	0.9891	0.995575	0.977876
ZNF287	17	16433631	16492520	302	0.884899	0.794702	0.738411	159	0.979282	0.981132	0.943396
MED9	17	17360300	17416534	329	0.929519	0.893617	0.796353	165	0.98402	0.981818	0.963636
ATPAF2;DRG2;GID4	17	17898373	18031299	557	0.928306	0.899461	0.820467	290	0.979488	1	0.975862
SMCR7	17	18143848	18189095	195	0.911458	0.887179	0.784615	132	0.993136	1	0.984848
MAPK7	17	19261034	19306857	112	0.828142	0.732143	0.678571	47	0.995819	1	1
ALDH3A2	17	19532064	19600908	330	0.921171	0.866667	0.809091	140	0.98387	0.992857	0.971429
ALDH3A1	17	19621298	19671746	259	0.930984	0.868726	0.849421	165	0.984483	0.981818	0.969697
DHRS7B	17	21010241	21115285	496	0.951249	0.923387	0.897177	262	0.989473	0.992366	0.980916
PHF12	17	27212271	27298508	268	0.863028	0.768657	0.735075	145	0.98996	0.993103	0.97931
SSH2	17	27932957	28277246	957	0.90899	0.84953	0.745037	492	0.975703	0.979675	0.920732
BLMH;SLC6A4	17	28501337	28639184	548	0.94587	0.917883	0.855839	343	0.976509	0.982507	0.941691
CDK5R1	17	30794105	30838271	177	0.859445	0.734463	0.706215	84	0.981868	0.97619	0.952381
ZNHIT3	17	34822471	34875154	223	0.867456	0.807175	0.757848	88	0.987983	1	0.954545
LHX1	17	35274772	35321915	246	0.918043	0.890244	0.849593	170	0.98803	0.994118	0.964706
ACACA	17	35421927	35786902	1372	0.914504	0.86516	0.79519	726	0.985795	0.997245	0.96832
DUSP14	17	35829951	35893588	286	0.907466	0.856643	0.77972	144	0.989845	1	0.958333
HNF1B	17	36026434	36125096	533	0.899049	0.831144	0.774859	302	0.988565	0.990066	0.963576
SOCS7	17	36488007	36581846	447	0.896593	0.818792	0.767338	295	0.979426	0.969492	0.942373
PPP1R1B	17	37763177	37812878	211	0.913249	0.85782	0.772512	147	0.976784	0.993197	0.931973
ACLY	17	40003179	40095272	344	0.874194	0.747093	0.726744	196	0.982124	0.979592	0.959184
HCRT	17	40316078	40357470	142	0.836049	0.746479	0.65493	75	0.972344	0.973333	0.906667
MLX	17	40699078	40745221	163	0.916814	0.852761	0.846626	112	0.983996	0.973214	0.973214
NAGS	17	42062032	42106436	174	0.918967	0.885057	0.775862	119	0.982593	0.991597	0.94958
HDAC5	17	42134121	42221014	357	0.892429	0.837535	0.778711	168	0.977544	0.958333	0.940476
GFAP	17	42962994	43012920	290	0.927957	0.865517	0.827586	151	0.992008	1	0.986755
CRHR1	17	43677710	43933194	993	0.888953	0.816717	0.722054	439	0.977094	0.984055	0.927107
ITGB3	17	45311208	45441658	719	0.933511	0.888734	0.812239	436	0.980939	0.995413	0.896789
CDK5RAP3	17	46027894	46079152	263	0.939433	0.91635	0.859316	180	0.992301	1	0.994444
PHB	17	47461410	47512267	217	0.928171	0.875576	0.857143	138	0.987081	1	0.985507
TAC4	17	47895671	47945379	162	0.90287	0.783951	0.740741	77	0.985889	1	1
ITGA3	17	48113340	48187849	455	0.894999	0.81978	0.756044	286	0.98405	0.979021	0.947552
PPP1R9B	17	48191101	48247877	182	0.904616	0.802198	0.741758	100	0.98404	0.99	0.95
CACNA1G	17	48618429	48724832	506	0.901036	0.820158	0.749012	272	0.993201	1	0.981618
CUEDC1	17	55918604	56052684	645	0.874856	0.792248	0.734884	351	0.984786	0.982906	0.962963
SUPT4H1	17	56402536	56449599	182	0.883229	0.818681	0.736264	76	0.986127	1	0.973684
MTMR4	17	56546893	56615251	176	0.884651	0.789773	0.727273	86	0.983338	0.988372	0.965116
PPM1E	17	56813230	57082540	729	0.8909	0.816187	0.742112	419	0.978495	0.968974	0.930788
SKA2	17	57167308	57252800	255	0.929891	0.905882	0.854902	153	0.977575	1	0.947712
YPEL2	17	57389053	57499095	514	0.898276	0.826848	0.762646	277	0.980679	0.99278	0.945848
CLTC	17	57677050	57794317	350	0.899713	0.848571	0.8	241	0.977566	0.987552	0.954357
CA4	17	58207302	58268260	265	0.898284	0.826415	0.773585	146	0.987992	0.993151	0.952055
APPBP2	17	58500520	58623580	751	0.924135	0.885486	0.833555	574	0.982815	0.987805	0.968641
SCN4A	17	61995914	62070278	432	0.904588	0.814815	0.768519	263	0.981873	0.969582	0.946768
TEX2	17	62204795	62360653	654	0.905866	0.819572	0.7737	352	0.976621	0.985795	0.977273
GNA13	17	62985407	63072920	464	0.915159	0.866379	0.793103	313	0.973569	0.971246	0.936102
RGS9	17	63113456	63243821	1149	0.927458	0.881636	0.81114	769	0.980283	0.985696	0.947984
PRKCA	17	64278926	64826862	3292	0.921014	0.866343	0.810146	2171	0.984454	0.993551	0.958084
CACNG4	17	64940980	65049518	685	0.905096	0.840876	0.79708	430	0.982772	0.981395	0.969767
SSTR2	17	71141160	71188062	252	0.932219	0.873016	0.829365	174	0.993735	1	0.988506
SDK2	17	71310523	71660227	2209	0.918799	0.864645	0.804889	1319	0.987264	0.993935	0.9674
SLC9A3R1	17	72724751	72785499	297	0.86389	0.73064	0.653199	156	0.979978	0.974359	0.942308
GRIN2C	17	72818162	72876966	309	0.871199	0.783172	0.699029	182	0.970251	0.972527	0.884615
GRB2	17	73294157	73421790	657	0.915254	0.881279	0.811263	336	0.978691	1	0.970238
ZACN	17	74055263	74098885	199	0.916787	0.859296	0.78392	98	0.978875	0.989796	0.908163
NPTX1	17	78420633	78470404	221	0.910628	0.864253	0.828054	145	0.990434	0.993103	0.972414
ADCYAP1	18	884944	932173	336	0.910128	0.830357	0.794643	204	0.98075	0.965686	0.95098
DLGAP1	18	3476030	4475266	6878	0.917187	0.854173	0.798052	4394	0.984076	0.983386	0.953573
GNAL	18	11669014	11905683	1739	0.899793	0.821737	0.73088	1067	0.975635	0.974695	0.920337
SEH1L	18	12927983	13007536	463	0.934779	0.900648	0.822894	244	0.986986	1	0.983607
RNMT	18	13706704	13784554	366	0.918929	0.871585	0.81694	266	0.988569	0.996241	0.958647
MC2R	18	13862043	13935535	617	0.929395	0.893031	0.78282	400	0.975634	0.9925	0.91
SYT4	18	40827857	40877615	230	0.918974	0.869565	0.83913	138	0.99313	0.992754	0.992754
MAPK4	18	48066484	48278196	1239	0.902739	0.834544	0.747377	743	0.980682	0.989233	0.943472
DCC	18	49846542	51082273	7713	0.933182	0.889278	0.839621	4690	0.984587	0.989552	0.965458
NEDD4L	18	55691610	56088772	2481	0.917155	0.853285	0.800887	1652	0.984717	0.993341	0.95339
BCL2	18	60770579	61006657	1159	0.893494	0.81277	0.750647	636	0.982508	0.981132	0.962264
CYB5A	18	71900527	71979251	681	0.903858	0.842878	0.756241	396	0.984661	0.997475	0.949495
ZADH2	18	72889278	72941281	336	0.924837	0.892857	0.815476	210	0.989787	1	0.957143
KCNG2	18	77603668	77679816	437	0.924833	0.855835	0.812357	290	0.981491	0.982759	0.955172
PALM	19	688953	768330	638	0.918067	0.877743	0.816614	458	0.98007	0.982533	0.927948
GRIN3B	19	980437	1029723	431	0.937605	0.904872	0.888631	310	0.992954	0.996774	0.993548
KLF16	19	1832398	1883564	244	0.932941	0.885246	0.827869	144	0.986631	0.993056	0.972222
GNA15;GNA11	19	3074408	3183766	926	0.921751	0.87149	0.817495	623	0.977393	0.966292	0.929374
DAPK3	19	3938452	3991038	264	0.925001	0.905303	0.825758	152	0.982804	0.993421	0.960526
FEM1A	19	4771728	4815571	365	0.910248	0.819178	0.758904	238	0.976261	0.970588	0.928571
DNM2	19	10803794	10964160	705	0.794308	0.70922	0.629787	377	0.974776	0.992042	0.928382
CALR	19	13029414	13075304	182	0.910652	0.857143	0.769231	82	0.993484	1	0.987805
PRKACA	19	14182507	14248559	229	0.903948	0.825328	0.764192	130	0.978469	0.976923	0.938462
SLC1A6	19	15040845	15141455	916	0.920865	0.866812	0.803493	569	0.987089	0.998243	0.975395
FCHO1	19	17838527	17919377	456	0.906444	0.850877	0.800439	288	0.983497	0.986111	0.972222
KCNN1	19	18042111	18129930	407	0.930294	0.894349	0.837838	266	0.984022	0.988722	0.951128
RAB3A	19	18287611	18334874	217	0.920039	0.857143	0.824885	131	0.989378	1	0.969466
PGPEP1	19	18431408	18500763	363	0.931214	0.876033	0.84022	252	0.988073	0.996032	0.97619
SSBP4	19	18510146	18565372	223	0.910726	0.838565	0.793722	134	0.982513	0.992537	0.947761
FKBP8	19	18622568	18674383	256	0.932922	0.890625	0.835938	153	0.991684	1	0.993464
HOMER3	19	18997769	19072041	369	0.897631	0.829268	0.756098	228	0.964395	0.938596	0.872807
MAU2;GATAD2A	19	19411490	19639741	747	0.887149	0.825971	0.771084	459	0.980483	0.997821	0.958606
SCN1B	19	35501592	35551353	282	0.887607	0.822695	0.748227	180	0.978262	0.994444	0.944444
ZNF585A	19	37621001	37683615	413	0.942965	0.924939	0.883777	288	0.976611	0.972222	0.927083
ZFP36	19	39877487	39920052	175	0.897423	0.8	0.76	102	0.989609	1	0.970588
CYP2A6;CYP2B6;EGLN2;CYP2A7;CYP2G1P;CYP2B7P1	19	41285047	41574301	1876	0.940744	0.901919	0.864606	1204	0.986532	0.98505	0.958472
CYP2A13	19	41574356	41622100	270	0.923139	0.866667	0.8	194	0.974809	0.974227	0.938144
ATP1A3;GRIK5	19	42450734	42589957	226	0.804185	0.765487	0.663717	120	0.973968	0.975	0.9
FOSB;RTN2	19	45951253	46020313	347	0.947187	0.916427	0.864553	230	0.989941	0.995652	0.973913
SLC1A5	19	47258140	47311842	352	0.926506	0.883523	0.789773	193	0.981375	0.984456	0.948187
PLA2G4C	19	48531100	48634109	942	0.934079	0.900212	0.842887	625	0.982587	0.9808	0.9552
GRIN2D	19	48878132	48968188	430	0.917837	0.853488	0.8	260	0.993327	0.996154	0.984615
RPL18	19	49098584	49142675	203	0.902629	0.842365	0.773399	140	0.978498	0.992857	0.942857
DHDH	19	49416939	49468226	383	0.903737	0.832898	0.767624	232	0.981173	0.965517	0.939655
SLC6A16	19	49772892	49848474	375	0.902586	0.848	0.776	221	0.977719	0.995475	0.945701
ALDH16A1	19	49936473	49994305	391	0.895252	0.815857	0.723785	231	0.985039	0.991342	0.965368
KCNC3	19	50795199	50852634	361	0.899254	0.806094	0.736842	220	0.983765	0.981818	0.95
SYT3	19	51105234	51163092	404	0.882327	0.811881	0.75	253	0.960997	0.928854	0.924901
LILRB1	19	55108384	55169004	464	0.887096	0.818966	0.773707	291	0.985551	0.996564	0.948454
SYT5	19	55664469	55711720	417	0.919189	0.88729	0.822542	271	0.986344	0.99631	0.96679
FKBP1A	20	1329621	1393816	457	0.939965	0.890591	0.809628	323	0.969361	0.95356	0.907121
PDYN;SIRPA	20	1854813	1994931	1003	0.931731	0.884347	0.830508	646	0.990322	0.990712	0.96904
AVP;OXT	20	3032266	3085370	306	0.866998	0.74183	0.686275	186	0.968856	0.951613	0.908602
ADRA1D	20	4181278	4249659	391	0.937503	0.892583	0.84399	299	0.982561	0.986622	0.963211
GPCPD1	20	5505080	5611672	583	0.928339	0.87307	0.809605	338	0.98185	0.988166	0.976331
SNAP25	20	10179477	10308066	639	0.931668	0.882629	0.813772	445	0.982863	0.991011	0.937079
SLX4IP	20	10395951	10624027	1001	0.907712	0.839161	0.796204	581	0.989721	0.994836	0.974182
CDK5RAP1	20	31926645	32009375	417	0.903882	0.868106	0.681055	193	0.950646	0.984456	0.751295
UQCC	20	33870369	34019945	653	0.889376	0.805513	0.707504	435	0.962617	0.977011	0.866667
EPB41L1	20	34659426	34840721	582	0.908374	0.853952	0.785223	277	0.976757	0.99639	0.938628
DLGAP4	20	34874303	35177040	861	0.875901	0.787456	0.707317	443	0.972287	0.979684	0.936795
TGIF2	20	35181876	35242355	245	0.917843	0.889796	0.844898	126	0.978685	0.97619	0.944444
NNAT	20	36129607	36172090	167	0.857664	0.790419	0.754491	78	0.985974	1	0.935897
SLC32A1	20	37333105	37378015	268	0.948778	0.910448	0.86194	144	0.98723	0.986111	0.972222
PLCG1	20	39746161	39824357	251	0.842073	0.760956	0.721116	98	0.984872	1	0.979592
KCNS1	20	43700950	43749753	248	0.896027	0.798387	0.745968	132	0.980545	0.977273	0.939394
KCNB1	20	47968505	48120490	775	0.914119	0.860645	0.815484	467	0.990171	0.997859	0.972163
KCNG1	20	49600193	49659675	342	0.89382	0.824561	0.75731	189	0.987864	0.994709	0.957672
GNAS	20	57394795	57506250	451	0.903477	0.849224	0.764967	271	0.985842	1	0.95941
NTSR1	20	61320189	61414123	870	0.921313	0.868966	0.802299	542	0.983993	0.98524	0.957565
OGFR	20	61416177	61465352	311	0.900924	0.819936	0.745981	201	0.988998	0.99005	0.965174
CHRNA4	20	61954662	62029489	580	0.929218	0.896552	0.865517	356	0.991384	0.994382	0.988764
ARFRP1	20	62309995	62359365	206	0.800933	0.674757	0.650485	82	0.993213	1	0.987805
OPRL1	20	62691471	62751996	263	0.940611	0.91635	0.870722	170	0.991529	0.994118	0.976471
LTN1	21	30280466	30385277	473	0.876574	0.820296	0.767442	265	0.979143	0.992453	0.939623
GRIK1	21	30889254	31332282	2875	0.906543	0.838609	0.760696	1563	0.977445	0.985925	0.935381
SCAF4	21	33023313	33124431	466	0.882669	0.796137	0.733906	269	0.969351	0.988848	0.944238
KCNE2	21	35716323	35763440	275	0.913013	0.876364	0.76	157	0.976598	0.980892	0.929936
CLIC6	21	36021688	36110519	556	0.870429	0.802158	0.719424	331	0.970438	0.984894	0.963746
KCNJ6	21	38976785	39308741	1717	0.932793	0.891089	0.826441	1166	0.983916	0.988851	0.950257
DSCAM	21	41364343	42239039	6271	0.915024	0.853452	0.797321	3970	0.981944	0.985139	0.945844
COMT	22	19909263	19977498	523	0.893667	0.820268	0.76673	313	0.989027	0.980831	0.968051
MAPK1	22	22093947	22241970	689	0.901086	0.83164	0.741655	259	0.980463	0.988417	0.934363
GNAZ	22	23392669	23487221	420	0.884166	0.783333	0.72619	265	0.986821	1	0.969811
ADORA2A	22	24793709	24858328	255	0.916766	0.882353	0.87451	166	0.989806	0.993976	0.993976
ADRBK2	22	25940861	26145258	901	0.864458	0.780244	0.698113	390	0.960836	0.958974	0.892308
XBP1	22	29170548	29216560	241	0.900749	0.854772	0.717842	157	0.955708	0.993631	0.802548
HORMAD2	22	30456453	30593062	479	0.937749	0.912317	0.849687	310	0.981706	0.987097	0.941935
LIF	22	30616436	30662840	168	0.905523	0.85119	0.809524	102	0.993011	1	0.990196
PLA2G3	22	31510793	31556469	184	0.899363	0.842391	0.793478	110	0.977577	0.981818	0.954545
LIMK2	22	31588250	31696066	356	0.859136	0.77809	0.648876	184	0.971506	0.961957	0.934783
HMOX1	22	35757060	35810207	300	0.945281	0.913333	0.866667	164	0.980885	0.987805	0.945122
MYH9	22	36657323	36804063	805	0.920124	0.855901	0.795031	446	0.987719	0.997758	0.979821
TXN2	22	36843093	36897687	374	0.963539	0.938503	0.898396	245	0.990908	1	0.991837
MPST	22	37395683	37445863	268	0.932324	0.895522	0.839552	166	0.993457	1	0.993976
GCAT	22	38183912	38233183	274	0.897841	0.784672	0.711679	102	0.977952	0.990196	0.931373
POLR2F	22	38329674	38404223	270	0.941376	0.903704	0.855556	196	0.986912	0.994898	0.969388
PICK1;PLA2G6	22	38433262	38597836	985	0.91619	0.857868	0.805076	682	0.983476	0.995601	0.964809
CSNK1E	22	38666697	38814527	744	0.904105	0.833333	0.717742	450	0.975235	0.975556	0.888889
NPTXR	22	39194456	39260017	362	0.910264	0.825967	0.756906	164	0.984464	0.981707	0.963415
RPL3	22	39688887	39736391	414	0.89424	0.801932	0.770531	195	0.985564	0.994872	0.979487
ATF4;MGAT3	22	39833325	39938691	536	0.912006	0.852612	0.764925	331	0.970886	0.996979	0.909366
CACNA1I	22	39946758	40105740	845	0.873989	0.778698	0.687574	456	0.982397	0.991228	0.940789
ST13	22	41200539	41273012	273	0.907326	0.842491	0.805861	144	0.982081	0.993056	0.972222
NAGA	22	42434338	42486846	208	0.948734	0.942308	0.899038	159	0.987397	0.993711	0.987421
CYP2D6	22	42502501	42546908	291	0.940086	0.924399	0.85567	231	0.979629	0.991342	0.948052
POLDIP3	22	42959727	43030968	499	0.89546	0.861723	0.753507	243	0.978172	0.987654	0.942387
TTLL1	22	43415523	43505434	712	0.908963	0.841292	0.755618	394	0.979697	0.984772	0.93401
TSPO	22	43527520	43579248	441	0.947577	0.92517	0.857143	301	0.987367	0.996678	0.9701
PPARA	22	46526499	46659653	832	0.920303	0.877404	0.817308	497	0.978957	0.979879	0.947686
TRABD	22	50604359	50658027	288	0.938461	0.902778	0.829861	199	0.983573	0.974874	0.939698
HDAC10	22	50663613	50709834	265	0.846162	0.754717	0.618868	115	0.984245	0.982609	0.956522

## Sheet: ASN Addiction Summary
RegionName	chr_b37	start.pos	end.pos	maf01.count	maf01.ave.r2	maf01_r2_0.8	maf01_r2_0.9	maf05.count	maf05.ave.r2	maf05_r2_0.8	maf05_r2_0.9
GNB1	1	1696725	1842526	257	0.922198	0.88716	0.85214	209	0.990682	0.995215	0.985646
GABRD	1	1930768	1982192	158	0.92577	0.886076	0.85443	117	0.992164	0.991453	0.991453
PRDM16	1	2965742	3375185	1575	0.937344	0.904127	0.885079	1184	0.993758	0.996622	0.990709
PARK7	1	8001714	8065342	112	0.870298	0.830357	0.830357	92	0.987248	0.978261	0.978261
CA6	1	8985893	9055148	273	0.928139	0.89011	0.864469	225	0.988227	0.991111	0.964444
CTNNBIP1	1	9888334	9990316	202	0.913976	0.905941	0.89604	141	0.990922	0.992908	0.992908
ALDH4A1	1	19177924	19249293	305	0.954137	0.947541	0.918033	214	0.993548	0.995327	0.995327
HTR6	1	19971780	20026055	216	0.964296	0.916667	0.893519	167	0.99818	1	1
PLA2G2E	1	20226800	20270110	131	0.93685	0.923664	0.916031	82	0.998471	1	1
PLA2G5	1	20334672	20438394	314	0.951327	0.933121	0.920382	261	0.992748	0.996169	0.992337
PLA2G2F	1	20445823	20496879	121	0.8691	0.809917	0.801653	80	0.991092	0.975	0.975
CAMK2N1	1	20788884	20832728	89	0.838067	0.752809	0.752809	66	0.99369	1	1
PINK1	1	20939948	20998004	313	0.947743	0.920128	0.891374	234	0.997267	1	1
HSPG2	1	22128737	22283750	399	0.942556	0.897243	0.864662	287	0.99264	0.996516	0.996516
EPHB2	1	23017331	23261823	664	0.928089	0.878012	0.85994	484	0.993988	0.997934	0.997934
HTR1D	1	23498388	23541222	153	0.949686	0.928105	0.928105	138	0.994717	0.992754	0.992754
ZNF436	1	23665941	23716357	115	0.95426	0.921739	0.921739	100	0.996815	1	1
CNR2	1	24180460	24259817	282	0.92998	0.914894	0.911348	248	0.997997	1	0.995968
EPB41;OPRD1	1	29118654	29466558	604	0.900833	0.850993	0.84106	508	0.991418	0.988189	0.980315
HCRTR1	1	32063301	32118119	119	0.882648	0.848739	0.823529	76	0.998163	1	1
PHC2	1	33769224	33916615	499	0.941709	0.92986	0.907816	369	0.995582	0.99729	0.99187
DLGAP3	1	35311037	35390984	137	0.877767	0.832117	0.817518	60	0.9971	1	1
GRIK3	1	37241128	37519844	623	0.904846	0.876404	0.842697	325	0.992829	0.996923	0.984615
CAP1	1	40486255	40558321	289	0.949709	0.934256	0.896194	236	0.992458	0.991525	0.983051
RIMS3	1	41066352	41151324	237	0.898363	0.869198	0.814346	135	0.991463	0.992593	0.992593
SLC6A9	1	44437172	44517164	139	0.932745	0.892086	0.884892	114	0.991395	0.991228	0.991228
AKR1A1	1	45996455	46055723	217	0.919221	0.894009	0.78341	112	0.982041	0.991071	0.928571
FAAH	1	46839939	46899520	261	0.883439	0.812261	0.704981	71	0.988808	0.985915	0.985915
SLC1A7	1	53532851	53628289	532	0.964095	0.945489	0.926692	404	0.993484	0.992574	0.992574
C1orf123	1	53659772	53706289	107	0.939307	0.906542	0.897196	76	0.98312	0.973684	0.973684
DAB1	1	57443579	59032446	4926	0.935903	0.903979	0.882054	3863	0.992289	0.994046	0.991199
JUN	1	59226463	59269785	110	0.917564	0.863636	0.827273	61	0.99677	1	1
HOOK1	1	60260463	60362050	264	0.899067	0.818182	0.787879	146	0.984951	0.986301	0.979452
INADL	1	62188149	62664347	1433	0.943386	0.914864	0.894627	982	0.994277	0.996945	0.992872
ROR1	1	64219690	64667179	1117	0.929735	0.903312	0.883617	642	0.993398	0.990654	0.989097
JAK1	1	65278906	65452619	362	0.913547	0.875691	0.853591	310	0.994147	0.996774	0.983871
LEPR;LEPROT	1	65866131	66123176	758	0.932421	0.903694	0.881266	559	0.992334	0.994633	0.987478
WDR78	1	67258572	67410570	242	0.885535	0.826446	0.81405	166	0.991428	0.987952	0.981928
NEGR1	1	71848625	72768405	2068	0.925023	0.882495	0.859284	1409	0.994298	0.995032	0.988644
GCLM	1	94332590	94395012	167	0.948746	0.94012	0.922156	151	0.998266	1	1
GNAI3	1	110071186	110158454	114	0.79835	0.72807	0.710526	71	0.989984	0.985915	0.985915
SLC6A17	1	110673132	110764823	194	0.912148	0.881443	0.850515	149	0.998089	1	1
KCNA2	1	111116202	111194096	168	0.924651	0.892857	0.857143	141	0.996529	1	1
KCNA3	1	111194310	111237655	81	0.895302	0.851852	0.851852	69	0.996562	1	1
DENND2D	1	111708591	111767160	129	0.901547	0.883721	0.875969	104	0.995797	1	1
PIFO	1	111869195	111915639	212	0.945931	0.929245	0.915094	181	0.993586	1	0.983425
ADORA3	1	112005970	112126597	379	0.933921	0.907652	0.894459	317	0.995762	0.996845	0.996845
SYT6	1	114611914	114716472	329	0.929774	0.896657	0.890578	256	0.991675	0.992188	0.984375
NGF	1	115808537	115900857	285	0.934695	0.884211	0.859649	200	0.996637	1	0.995
ATP1A1	1	116895004	116967396	150	0.899835	0.853333	0.84	67	0.991013	1	1
PHGDH	1	120234419	120306849	181	0.933029	0.900552	0.883978	118	0.987378	0.974576	0.974576
FMO5	1	146635884	146717230	204	0.935862	0.921569	0.897059	178	0.995826	1	0.988764
SV2A	1	149854872	149909434	34	0.703196	0.617647	0.5	19	0.944564	0.947368	0.789474
CA14	1	150210218	150257480	62	0.78174	0.741935	0.741935	44	0.994863	1	1
S100A10	1	151935386	151986714	201	0.909166	0.910448	0.741294	69	0.991679	1	1
NPR1	1	153631164	153686468	89	0.919841	0.876404	0.831461	46	0.992462	1	0.956522
CHRNB2	1	154520257	154572353	85	0.913503	0.858824	0.858824	71	0.996191	1	1
LENEP	1	154946062	154986791	26	0.694527	0.5	0.423077	12	0.927406	0.916667	0.833333
MEX3A	1	156021804	156071789	49	0.841095	0.816327	0.816327	37	0.997417	1	1
NTRK1	1	156765542	156871642	251	0.886034	0.844622	0.824701	197	0.995705	1	0.989848
ARHGEF11	1	156884632	157035162	374	0.902107	0.850267	0.847594	237	0.997102	1	1
FCER1A	1	159239504	159298014	164	0.935478	0.908537	0.896341	120	0.984016	0.983333	0.983333
KCNJ9;ATP1A2	1	160031360	160133374	282	0.936145	0.904255	0.882979	224	0.994139	1	0.995536
DCAF8	1	160165505	160274941	297	0.902635	0.888889	0.86532	111	0.987272	0.990991	0.981982
USF1	1	160989041	161035769	117	0.916792	0.846154	0.794872	93	0.993965	1	0.967742
NIT1	1	161067862	161115235	77	0.903656	0.857143	0.844156	61	0.996348	1	1
APOA2;FCER1G	1	161165087	161213418	113	0.892408	0.80531	0.79646	87	0.984299	0.977011	0.977011
ATF6	1	161716034	161953860	620	0.933361	0.901613	0.891935	520	0.995418	0.994231	0.990385
SH2D1B	1	162345056	162401928	235	0.93987	0.931915	0.8	171	0.992665	0.982456	0.97076
HSD17B7	1	162740496	162802608	155	0.938784	0.916129	0.896774	89	0.994073	1	1
PBX1	1	164508597	164874300	1032	0.942929	0.918605	0.893411	863	0.993587	0.998841	0.994206
ALDH9A1	1	165611449	165687900	296	0.967729	0.962838	0.942568	218	0.991278	0.995413	0.981651
UCK2	1	165776732	165900855	358	0.933027	0.896648	0.874302	214	0.995146	0.995327	0.995327
KIFAP3	1	169870470	170063879	481	0.934738	0.912682	0.889813	228	0.993053	1	1
FMO3	1	171040018	171106959	240	0.965335	0.941667	0.941667	199	0.99276	0.984925	0.984925
FMO4;FMO1;FMO2	1	171134388	171331223	546	0.938863	0.904762	0.891941	394	0.99708	1	0.992386
MYOC	1	171584557	171641823	199	0.953921	0.924623	0.924623	174	0.997252	1	1
CACYBP	1	174948571	175001163	71	0.797127	0.788732	0.760563	57	0.970447	0.964912	0.929825
RFWD2	1	175893967	176196370	634	0.892416	0.859621	0.83123	429	0.993111	0.995338	0.983683
PTGS2	1	186620944	186669559	118	0.884209	0.864407	0.830508	69	0.993848	1	0.971014
PLA2G4A	1	186778032	186978113	552	0.928161	0.894928	0.882246	451	0.993779	0.991131	0.988914
ZBTB41	1	197102814	197189672	241	0.876475	0.858921	0.639004	88	0.965761	0.931818	0.931818
NAV1	1	201597450	201816102	600	0.926755	0.88	0.86	449	0.995637	1	0.995546
SYT2;KDM5B	1	202539725	202797549	772	0.925649	0.897668	0.884715	584	0.994417	0.994863	0.994863
ADORA1	1	203076836	203156533	273	0.943894	0.908425	0.901099	186	0.996366	1	1
AVPR1B	1	206204283	206251482	194	0.90588	0.896907	0.876289	150	0.990086	0.986667	0.98
PLXNA2	1	208175588	208437665	775	0.928403	0.882581	0.855484	593	0.992386	0.994941	0.989882
HSD11B1	1	209839525	209928295	237	0.960621	0.940928	0.915612	181	0.99167	0.98895	0.98895
ATF3	1	212718676	212814119	244	0.941409	0.901639	0.885246	193	0.997639	1	0.994819
TGFB2	1	218498676	218637961	330	0.926242	0.860606	0.818182	253	0.992848	1	0.98419
DISC1	1	231644399	232197019	1592	0.93878	0.916457	0.851131	1193	0.993873	0.996647	0.992456
KCNK1	1	233729750	233828258	436	0.96296	0.93578	0.922018	367	0.988828	0.980926	0.975477
CHRM3	1	239529865	240092717	1408	0.936071	0.911222	0.883523	1094	0.992035	0.993601	0.989031
EXO1	1	241991493	242073241	400	0.946436	0.925	0.91	301	0.992859	0.993355	0.993355
HNRNPU	1	244993602	245047827	60	0.800371	0.75	0.716667	43	0.989363	1	0.976744
SMYD3	1	245892642	246690644	3544	0.953125	0.926354	0.911964	3031	0.990961	0.988453	0.984494
TMEM18	2	647973	697439	187	0.93692	0.909091	0.893048	147	0.995941	1	1
MYT1L	2	1772885	2355045	1586	0.921641	0.871375	0.849306	1163	0.991079	0.988822	0.987962
KCNF1	2	11032063	11074351	101	0.945987	0.910891	0.861386	64	0.998047	1	1
NTSR2	2	11778304	11830329	181	0.928775	0.889503	0.889503	151	0.989944	0.980132	0.980132
ADCY3	2	25022039	25162055	462	0.952552	0.930736	0.919913	373	0.992931	0.994638	0.994638
POMC	2	25363722	25411559	109	0.931363	0.917431	0.908257	85	0.99541	1	0.988235
FOSL2	2	28595669	28659445	115	0.891227	0.826087	0.817391	91	0.996896	1	1
PPP1CB	2	28954612	29045806	191	0.879313	0.842932	0.82199	153	0.99458	1	1
ALK	2	29395640	30164477	2270	0.924478	0.888987	0.86696	1647	0.992524	0.996964	0.993928
SRD5A2	2	31729656	31826040	168	0.900378	0.869048	0.85119	141	0.982806	0.978723	0.978723
BIRC6	2	32562096	32863965	282	0.803726	0.691489	0.656028	188	0.986263	0.984043	0.957447
KCNG3	2	42649157	42741237	257	0.936238	0.898833	0.867704	174	0.995437	1	1
PRKCE	2	45859043	46435129	2022	0.944324	0.911968	0.879822	1513	0.991371	0.996695	0.99273
SOCS5	2	46906099	47009927	300	0.937547	0.926667	0.903333	156	0.991952	0.99359	0.99359
NRXN1	2	50125643	51279674	3633	0.930935	0.900633	0.879438	3029	0.991509	0.995708	0.990426
LGALSL	2	64661327	64708517	141	0.921	0.900709	0.87234	64	0.993156	1	1
ACTR2	2	65434829	65518390	138	0.857471	0.826087	0.811594	114	0.986381	0.991228	0.973684
APLF	2	68674691	68877856	324	0.890383	0.885802	0.87037	44	0.996376	1	1
ANXA4	2	69949127	70073596	389	0.939529	0.910026	0.907455	340	0.995379	0.991176	0.991176
TACR1	2	75253590	75446645	550	0.947915	0.92	0.907273	446	0.994562	0.995516	0.991031
KCNIP3	2	95943072	96071825	169	0.814624	0.757396	0.739645	113	0.995561	1	0.99115
ADRA2B	2	96758623	96801888	60	0.835104	0.816667	0.733333	40	0.99613	1	1
ANKRD23	2	97483651	97529758	77	0.841729	0.792208	0.766234	50	0.98603	0.98	0.98
SLC5A7	2	108582995	108650443	158	0.932105	0.917722	0.886076	90	0.991558	1	0.966667
ANAPC1	2	112505214	112661741	430	0.928737	0.9	0.85814	328	0.99261	0.996951	0.981707
ACTR3	2	114627511	114739129	369	0.944123	0.918699	0.913279	261	0.997341	1	1
CCDC93	2	118653054	118791739	382	0.8908	0.856021	0.842932	278	0.989322	0.985612	0.97482
DBI	2	120104504	120150122	153	0.903144	0.875817	0.862745	131	0.996669	1	0.992366
MGAT5	2	134991830	135232192	890	0.943634	0.919101	0.860674	643	0.994377	0.99689	0.99689
ZRANB3	2	135937574	136308806	703	0.876411	0.843528	0.825036	413	0.992036	0.990315	0.978208
LYPD6B	2	149874981	150091772	659	0.929413	0.902883	0.890744	537	0.991679	0.990689	0.985102
RIF1	2	152246397	152384527	447	0.953831	0.932886	0.923937	276	0.993643	1	1
NR4A2	2	157160944	157209287	61	0.918468	0.852459	0.836066	50	0.984634	0.98	0.98
SCN3A;SCN2A	2	165924030	166268820	996	0.931321	0.90261	0.87249	752	0.988289	0.982713	0.981383
SCN1A	2	166825670	167025642	797	0.957736	0.943538	0.918444	594	0.993099	1	0.996633
SCN9A	2	167031697	167252497	858	0.951922	0.918415	0.897436	635	0.991126	0.995276	0.992126
GAD1	2	171653200	171737659	231	0.929965	0.896104	0.887446	201	0.990416	0.985075	0.985075
RAPGEF4	2	173580525	173937620	1030	0.914451	0.88835	0.784466	542	0.993697	0.998155	0.99262
OLA1	2	174917175	175133365	631	0.914062	0.892235	0.876387	334	0.990126	0.991018	0.991018
CHRNA1	2	175592323	175649200	174	0.938209	0.91954	0.913793	98	0.996535	1	1
ATF2	2	175916978	176052934	227	0.925525	0.872247	0.845815	183	0.996358	1	0.994536
OSGEPL1	2	190591386	190647953	109	0.870491	0.862385	0.825688	57	0.997126	1	1
NAB1	2	191493848	191577492	248	0.935424	0.915323	0.903226	167	0.995347	1	1
STAT1	2	191813762	191898976	238	0.916536	0.890756	0.827731	175	0.985672	0.988571	0.954286
MYO1B	2	192090107	192310115	531	0.871204	0.868173	0.747646	353	0.994532	0.994334	0.988669
CTLA4	2	204712511	204758683	81	0.873078	0.864198	0.864198	68	0.994932	1	1
CREB1	2	208374616	208490284	76	0.755954	0.618421	0.565789	41	0.985739	0.97561	0.97561
PECR	2	216841029	216966539	394	0.909459	0.873096	0.862944	338	0.986834	0.97929	0.973373
CXCR1;CXCR2	2	218970013	219051716	183	0.898181	0.852459	0.819672	115	0.996044	1	0.991304
GPBAR1;AAMP;TMBIM1	2	219105738	219177280	126	0.875305	0.857143	0.849206	105	0.997588	1	1
SLC11A1;VIL1;USP37;CTDSP1;RQCD1;C2orf62	2	219201579	219481158	588	0.906125	0.87585	0.860544	465	0.989372	0.989247	0.984946
PRKAG3;WNT10A;CYP27A1;STK36;RNF25;TTLL4;BCS1L;WNT6	2	219504379	219778651	481	0.922521	0.898129	0.883576	410	0.995231	0.997561	0.992683
CDK5R2;CRYBA2;FEV	2	219804350	219878127	110	0.881441	0.836364	0.790909	67	0.995566	1	1
IHH	2	219899142	219945238	120	0.914757	0.858333	0.858333	102	0.987513	0.980392	0.980392
STK16;ATG9A;SLC23A3;ZFAND2B;CNPPD1;DNAJB2;ABCB6	2	220006181	220171622	358	0.93853	0.899441	0.879888	269	0.986651	0.98513	0.973978
DES;DNPEP	2	220218180	220311461	187	0.924183	0.903743	0.893048	160	0.996146	1	1
STK11IP;CHPF;ASIC4;GMPPA;OBSL1;INHA;TMEM198;SLC4A3	2	220343587	220526702	331	0.886021	0.854985	0.839879	258	0.992972	0.992248	0.988372
KCNE4	2	223896648	223940357	106	0.897014	0.858491	0.820755	43	0.936171	0.930233	0.930233
TRIP12	2	230611930	230806655	254	0.834567	0.767717	0.759843	192	0.994935	1	0.989583
CAB39	2	231557557	231705790	300	0.880935	0.82	0.796667	226	0.989152	0.977876	0.973451
HTR2B	2	231952950	232009824	80	0.866148	0.8125	0.8125	63	0.994862	1	1
CHRND;CHRNG	2	233370870	233431113	277	0.971683	0.956679	0.935018	222	0.992663	0.990991	0.986486
UGT1A4	2	234607438	234701951	321	0.953845	0.931464	0.925234	266	0.996639	1	1
PER2	2	239132679	239218743	283	0.958144	0.939929	0.897527	233	0.991957	0.995708	0.991416
GRM7	3	6882802	7803218	3412	0.933757	0.907972	0.87925	2502	0.993411	0.996003	0.994005
OXTR	3	8772095	8831300	206	0.939283	0.898058	0.88835	171	0.991071	0.994152	0.988304
THUMPD3	3	9384717	9448475	131	0.914811	0.89313	0.832061	100	0.996333	1	1
CPNE9;CAMK1	3	9725510	9831668	158	0.892381	0.841772	0.829114	102	0.985494	0.970588	0.970588
ATP2B2	3	10345707	10769716	1634	0.940543	0.906365	0.869645	1006	0.992647	0.992048	0.987078
SLC6A11	3	10837917	11000146	585	0.945057	0.912821	0.890598	472	0.993871	1	0.997881
SLC6A1	3	11014420	11100935	303	0.937331	0.894389	0.881188	262	0.994032	1	0.996183
HRH1	3	11158779	11324939	491	0.942935	0.904277	0.873727	393	0.989843	0.989822	0.979644
IQSEC1	3	12918542	13134617	628	0.936736	0.907643	0.888535	479	0.996037	1	0.997912
TMEM43	3	14146440	14205180	121	0.911734	0.842975	0.826446	80	0.994116	0.9875	0.9875
SLC6A6;GRIP2	3	14424076	14603588	587	0.916623	0.879046	0.853492	427	0.990123	0.985948	0.983607
MRPS25;NR2C2	3	14969236	15126816	261	0.875136	0.819923	0.793103	194	0.993201	1	0.989691
COLQ	3	15471640	15583258	316	0.892279	0.851266	0.81962	254	0.991799	0.992126	0.992126
GALNT15	3	15915569	16291253	1310	0.930936	0.901527	0.867939	935	0.992616	0.994652	0.987166
SATB1	3	18369133	18500265	323	0.908856	0.888545	0.863777	217	0.988298	0.990783	0.986175
OXSM	3	25811563	25856025	83	0.822724	0.807229	0.783133	39	0.99588	1	1
CLASP2	3	33517739	33779705	423	0.861308	0.813239	0.775414	296	0.990333	0.986486	0.983108
PLCD1	3	38028987	38091154	129	0.840882	0.806202	0.79845	95	0.997164	1	1
SCN5A	3	38569553	38711164	412	0.94263	0.907767	0.890777	317	0.996451	1	1
SCN10A	3	38718837	38855501	426	0.959032	0.948357	0.938967	375	0.994155	1	0.997333
SCN11A	3	38867260	39012052	359	0.937154	0.91922	0.91922	278	0.99718	1	1
SLC6A20	3	45776941	45858035	194	0.935046	0.902062	0.840206	125	0.995152	1	1
GRM2	3	51721081	51772625	48	0.899484	0.875	0.854167	38	0.993258	1	0.973684
NISCH	3	52469524	52547088	135	0.839195	0.82963	0.62963	23	0.963658	0.956522	0.956522
GLT8D1	3	52708500	52760099	83	0.894642	0.843373	0.843373	64	0.983807	0.984375	0.984375
MAGI1	3	65319906	66044509	2327	0.929415	0.890847	0.859046	1528	0.990266	0.988874	0.985602
FOXP1	3	70983865	71653140	1297	0.908638	0.861989	0.825752	875	0.987306	0.985143	0.979429
PROK2	3	71800806	71854357	132	0.942119	0.924242	0.909091	114	0.995513	1	0.991228
HTR1F	3	88011726	88062919	139	0.892356	0.856115	0.848921	95	0.992289	0.989474	0.978947
EPHA3	3	89136674	89551284	1009	0.921377	0.886026	0.835481	663	0.996145	0.998492	0.995475
GABRR3	3	97685527	97774148	214	0.933645	0.883178	0.864486	150	0.99428	0.986667	0.986667
ZBTB11	3	101348283	101415988	131	0.846287	0.793893	0.770992	101	0.998134	1	1
ALCAM	3	105065557	105315757	766	0.939541	0.920366	0.909922	582	0.995699	1	0.998282
PVRL3	3	110770606	110933016	286	0.888929	0.800699	0.786713	223	0.993437	0.995516	0.995516
DRD3	3	113827557	113938254	263	0.928628	0.91635	0.8327	139	0.990775	0.992806	0.985612
ZBTB20	3	114036947	114886127	1212	0.88452	0.830033	0.792079	644	0.991661	0.992236	0.992236
LSAMP	3	115501210	116184385	1654	0.906913	0.862757	0.840992	1199	0.993836	0.99583	0.989158
PLA1A	3	119296695	119368658	210	0.939548	0.904762	0.904762	187	0.998056	1	1
NR1I2;GSK3B	3	119479331	119833264	834	0.916403	0.880096	0.86211	397	0.993389	0.997481	0.989924
GPR156	3	119864328	119983325	313	0.929684	0.897764	0.884984	252	0.989452	0.988095	0.980159
ADCY5	3	122981143	123187392	576	0.933189	0.895833	0.859375	398	0.995346	0.992462	0.992462
ALDH1L1	3	125802404	125920029	510	0.94421	0.92549	0.915686	441	0.996774	0.997732	0.997732
MCM2	3	127297200	127361278	80	0.847073	0.8125	0.7875	34	0.995087	1	1
CNBP	3	128866658	128922810	101	0.8326	0.752475	0.742574	54	0.995146	0.981481	0.981481
CPNE4	3	131233577	132024254	3373	0.953529	0.941002	0.923807	2681	0.992772	0.99627	0.993659
CDV3	3	133272434	133329118	139	0.889854	0.827338	0.798561	69	0.984269	0.971014	0.942029
STAG1	3	136035999	136491245	602	0.813025	0.76412	0.694352	241	0.984042	0.979253	0.970954
NCK1	3	136561050	136687968	294	0.910129	0.884354	0.870748	244	0.997058	1	1
ARMC8	3	137886115	138037228	131	0.772032	0.70229	0.671756	74	0.998519	1	1
PIK3CB	3	138351540	138498201	206	0.875298	0.815534	0.76699	34	0.906211	0.852941	0.852941
GRK7	3	141477043	141555892	233	0.910529	0.832618	0.798283	140	0.990046	1	0.985714
TFDP2	3	141643270	141888386	855	0.934034	0.895906	0.884211	406	0.985524	0.982759	0.96798
GOLIM4	3	167707654	167833417	399	0.897054	0.844612	0.736842	123	0.986682	0.98374	0.97561
FNDC3B	3	171737418	172138492	990	0.928626	0.905051	0.890909	818	0.994689	0.99511	0.99022
HTR3E;HTR3C;HTR3D	3	183729332	183844783	374	0.935577	0.903743	0.879679	261	0.995812	0.996169	0.996169
TPRG1	3	188645003	189061271	918	0.923189	0.901961	0.879085	725	0.991494	0.994483	0.988966
NAT8L	4	2041239	2090816	73	0.82384	0.726027	0.726027	53	0.978166	0.981132	0.981132
RNF4	4	2450795	2537586	251	0.92038	0.868526	0.844622	189	0.98218	0.973545	0.952381
HTT;GRK4	4	2945343	3265687	574	0.903518	0.864111	0.825784	430	0.991473	0.988372	0.981395
ADRA2C	4	3748296	3790253	152	0.933278	0.907895	0.888158	131	0.991164	0.992366	0.984733
NSG1	4	4329869	4440785	506	0.945501	0.907115	0.847826	341	0.993743	0.997067	0.985337
DRD5	4	9763258	9805633	131	0.930042	0.908397	0.885496	114	0.992014	0.991228	0.991228
CCKAR	4	26463018	26512042	203	0.92822	0.891626	0.881773	155	0.996356	1	1
CHRNA9	4	40317346	40377234	272	0.962398	0.933824	0.919118	198	0.994938	1	0.994949
UCHL1	4	41238898	41290446	171	0.898876	0.859649	0.859649	148	0.995489	0.993243	0.993243
GABRG1	4	46017787	46146082	248	0.893485	0.842742	0.822581	198	0.996036	0.994949	0.994949
GABRA2	4	46231581	46412421	409	0.937535	0.899756	0.853301	282	0.995657	1	0.989362
GABRA4;GABRB1;COMMD8	4	46900917	47485676	1482	0.950257	0.922402	0.895412	1140	0.992868	0.992982	0.987719
CLOCK	4	56274068	56433076	527	0.939241	0.924099	0.920304	466	0.997293	1	0.997854
AASDH	4	57184457	57273638	317	0.941401	0.917981	0.911672	286	0.993158	0.996503	0.996503
LPHN3	4	62046974	62958168	2261	0.934903	0.897833	0.86245	1659	0.991129	0.992164	0.984328
EPHA5	4	66165281	66556213	1442	0.951662	0.929265	0.909847	1088	0.994001	0.995404	0.993566
UGT2B10	4	69661713	69717741	200	0.939939	0.915	0.89	156	0.991225	0.99359	0.980769
UGT2A3	4	69774177	69837509	359	0.979138	0.969359	0.961003	335	0.996771	0.997015	0.997015
UGT2B10	4	69850295	69906113	348	0.966867	0.962644	0.954023	292	0.992794	0.993151	0.989726
MOB1B	4	71748057	71873891	185	0.840528	0.794595	0.772973	94	0.986855	0.978723	0.968085
NKX6-1	4	85394436	85439387	108	0.890385	0.87963	0.777778	69	0.991769	1	0.956522
SNCA	4	90625250	90779447	438	0.923442	0.90411	0.90411	396	0.988975	0.987374	0.987374
GRID2	4	93205550	94713649	3664	0.908165	0.871998	0.848526	2711	0.990652	0.99668	0.989303
UNC5C	4	96063656	96490361	1365	0.940745	0.898901	0.85641	955	0.993252	0.995812	0.989529
PDHA2	4	96741239	96782625	230	0.970784	0.956522	0.956522	159	0.993117	0.993711	0.993711
TSPAN5	4	99371518	99599812	683	0.951968	0.913616	0.885798	522	0.992865	0.994253	0.984674
ADH4;ADH5	4	99972130	100085449	140	0.924408	0.871429	0.842857	106	0.97683	0.962264	0.933962
ADH6	4	100103795	100160403	96	0.937687	0.927083	0.927083	73	0.997023	1	1
ADH1C;ADH1B;ADH1A	4	100177523	100293917	418	0.972701	0.971292	0.954545	307	0.993755	0.996743	0.986971
ADH7	4	100313418	100376667	176	0.938099	0.914773	0.909091	144	0.996929	1	1
TACR3	4	104490625	104660973	453	0.905007	0.865342	0.84106	362	0.984644	0.983425	0.972376
UGT8	4	115499611	115618202	177	0.912717	0.858757	0.853107	149	0.994328	1	1
TRPC3	4	122780183	122892909	196	0.937048	0.887755	0.852041	125	0.995109	0.992	0.992
SLC7A11	4	139065248	139183503	353	0.920577	0.889518	0.858357	225	0.992984	0.991111	0.982222
ANAPC10	4	145895727	146039693	130	0.777039	0.715385	0.707692	86	0.992042	0.988372	0.988372
NR3C2;ARHGAP10	4	148633453	149383672	1896	0.915121	0.874473	0.848101	1288	0.989551	0.986801	0.98059
NPY2R	4	156109781	156158228	153	0.947491	0.934641	0.934641	117	0.996798	1	1
TDO2	4	156804845	156861558	202	0.895253	0.871287	0.841584	127	0.994031	1	1
GLRB	4	157977277	158113242	472	0.934393	0.92161	0.90678	270	0.990473	0.992593	0.992593
GRIA2	4	158121295	158307226	199	0.788941	0.743719	0.723618	140	0.986027	0.985714	0.978571
NPY1R;NPY5R	4	164225117	164293086	248	0.937687	0.915323	0.891129	162	0.996162	1	1
GLRA3	4	175543198	175770465	720	0.941541	0.925	0.911111	471	0.995546	0.997877	0.995754
NKD2	5	989077	1058927	349	0.937627	0.911175	0.893983	277	0.993285	0.99639	0.99278
SLC6A18;SLC6A19	5	1181710	1266304	379	0.910901	0.870712	0.865435	294	0.991731	0.986395	0.986395
SLC6A3	5	1372905	1465543	361	0.920406	0.875346	0.814404	253	0.99527	0.996047	0.996047
SRD5A1	5	6613500	6689675	230	0.944644	0.913043	0.882609	187	0.996284	0.994652	0.994652
ADCY2	5	7376343	7850194	1039	0.915331	0.876805	0.843118	639	0.994327	0.99687	0.992175
CTNND2	5	10951952	11924110	3146	0.924408	0.891291	0.851875	2166	0.993204	0.996307	0.992151
ZFR	5	32334456	32464844	336	0.923715	0.89881	0.854167	243	0.991894	0.99177	0.983539
RAD1	5	34885366	34938383	119	0.846285	0.806723	0.789916	61	0.983531	0.983607	0.967213
UGT3A1;UGT3A2	5	35933191	36087023	528	0.94139	0.924242	0.892045	457	0.988886	0.995624	0.986871
SLC1A3	5	36586457	36708436	353	0.93469	0.903683	0.895184	290	0.994374	0.996552	0.993103
GDNF	5	37792779	37859782	174	0.928987	0.913793	0.896552	144	0.995681	1	1
ARL15	5	53160614	53626403	1170	0.922382	0.879487	0.863248	920	0.995937	0.998913	0.995652
HTR1A	5	63235875	63278119	104	0.906913	0.875	0.836538	52	0.988953	0.980769	0.961538
CCNB1	5	68442837	68494070	156	0.937738	0.903846	0.903846	100	0.985237	0.96	0.96
CARTPT	5	70994990	71036875	167	0.961337	0.928144	0.916168	134	0.994083	0.985075	0.985075
TNPO1	5	72092418	72230215	272	0.880738	0.830882	0.830882	217	0.993378	0.995392	0.995392
F2R	5	75991868	76051595	215	0.937503	0.916279	0.874419	163	0.99703	0.993865	0.993865
CRHBP	5	76228680	76285299	190	0.963318	0.942105	0.931579	175	0.995996	1	1
WDR41	5	76708069	76808332	405	0.957492	0.938272	0.930864	374	0.994945	1	0.991979
BHMT	5	78387604	78448113	186	0.934797	0.919355	0.913978	150	0.995551	1	0.993333
JMY	5	78511925	78643038	355	0.915004	0.895775	0.876056	217	0.99139	0.986175	0.986175
HOMER1	5	78649647	78829659	459	0.933471	0.906318	0.897603	382	0.995219	0.997382	0.997382
MSH3	5	79930467	80192634	857	0.949682	0.934656	0.910152	430	0.996204	0.997674	0.993023
SSBP2	5	80693179	81067072	768	0.89788	0.871094	0.847656	490	0.994258	0.995918	0.993878
EDIL3	5	83216414	83700685	1114	0.913562	0.868043	0.831239	746	0.988417	0.983914	0.979893
CCNH	5	86667311	86728850	97	0.832919	0.773196	0.762887	22	0.962521	0.954545	0.954545
TMEM161B	5	87471023	87584665	164	0.867669	0.817073	0.810976	123	0.996376	1	1
MEF2C	5	87994058	88219922	398	0.896984	0.836683	0.809045	307	0.993438	0.996743	0.986971
CETN3	5	89669529	89725603	82	0.89799	0.841463	0.817073	49	0.997845	1	1
MBLAC2	5	89734020	89790585	104	0.928281	0.903846	0.894231	90	0.995504	0.988889	0.988889
GPR98;LYSMD3	5	89791445	90480033	1610	0.925534	0.890683	0.878261	1311	0.993312	0.993898	0.991609
ARRDC3	5	90644541	90699149	115	0.911047	0.869565	0.843478	71	0.99751	1	1
RHOBTB3	5	95033337	95152071	260	0.89575	0.869231	0.853846	192	0.992476	0.994792	0.994792
LNPEP	5	96251346	96385115	394	0.940576	0.918782	0.916244	351	0.997964	1	1
PPIP5K2	5	102435958	102559224	187	0.856975	0.807487	0.791444	143	0.996259	0.993007	0.993007
CAMK4	5	110539947	110840748	711	0.91707	0.884669	0.877637	542	0.994744	0.99631	0.99262
KCNN2	5	113678016	113852197	435	0.911108	0.866667	0.852874	248	0.994364	1	1
LOX	5	121378890	121434055	145	0.918734	0.910345	0.896552	86	0.982485	0.988372	0.976744
SNCAIP	5	121627386	121819794	403	0.943755	0.8933	0.858561	280	0.98729	0.985714	0.982143
ALDH7A1	5	125857533	125951082	298	0.933481	0.90604	0.892617	197	0.993976	0.994924	0.989848
ISOC1	5	128410442	128469719	220	0.953333	0.945455	0.936364	132	0.99769	1	1
HINT1	5	130474976	130521041	61	0.824904	0.803279	0.803279	48	0.996857	1	1
CSF2	5	131389485	131431863	64	0.853256	0.796875	0.78125	49	0.99552	1	0.979592
IL13	5	131973865	132016801	76	0.936371	0.881579	0.868421	60	0.995205	0.983333	0.983333
C5orf15	5	133271198	133324406	106	0.915918	0.877358	0.877358	76	0.988737	0.986842	0.986842
TRPC7	5	135528999	135721164	548	0.912574	0.855839	0.777372	385	0.995415	0.997403	0.997403
NR3C1	5	142637496	142835077	521	0.923839	0.919386	0.796545	190	0.994115	0.989474	0.989474
PLAC8L1	5	145443876	145503946	153	0.863759	0.849673	0.816993	128	0.971418	0.96875	0.96875
TCERG1	5	145806873	145911069	253	0.907692	0.873518	0.865613	175	0.993402	1	0.988571
HTR4	5	147810595	148065296	736	0.924914	0.866848	0.836957	532	0.995659	0.99812	0.99812
ADRB2	5	148186156	148228197	187	0.930163	0.898396	0.871658	162	0.989538	0.987654	0.969136
SLC6A7;CAMK2A	5	149549520	149689403	424	0.933159	0.882075	0.837264	306	0.993602	0.996732	0.993464
ANXA6	5	150460267	150557443	479	0.96662	0.947808	0.924843	373	0.995832	0.997319	0.997319
GLRA1;G3BP1	5	151131476	151324397	421	0.911906	0.888361	0.874109	269	0.990269	0.988848	0.988848
GRIA1	5	152849175	153213429	1000	0.915498	0.893	0.857	631	0.992817	0.995246	0.988906
ADRA1B	5	159323740	159420017	232	0.895487	0.862069	0.844828	146	0.990301	0.993151	0.979452
GABRB2	5	160695436	160995130	732	0.927216	0.892077	0.86612	421	0.993567	0.997625	0.990499
GABRA6	5	161092658	161149598	184	0.935798	0.907609	0.88587	138	0.997129	1	1
GABRA1	5	161254197	161346965	291	0.90077	0.852234	0.828179	224	0.9885	0.977679	0.973214
GABRG2	5	161474648	161602545	223	0.907167	0.834081	0.816143	163	0.991302	0.98773	0.97546
CCNG1	5	162844577	162895205	96	0.898802	0.864583	0.84375	67	0.969532	0.970149	0.970149
KCNMB1	5	169785165	169836681	215	0.952651	0.92093	0.92093	181	0.997017	1	1
GABRP	5	170190723	170261050	206	0.921151	0.898058	0.893204	160	0.992565	0.9875	0.9875
FBXW11	5	171268556	171453877	219	0.814002	0.712329	0.6621	63	0.968181	0.952381	0.952381
HMP19	5	173452607	173556182	190	0.869905	0.778947	0.736842	101	0.984525	0.980198	0.970297
DRD1	5	174847675	174891163	149	0.955121	0.919463	0.90604	124	0.996366	1	1
SNCB	5	176027210	176077557	91	0.8992	0.835165	0.802198	49	0.995308	1	1
UNC5A	5	176217560	176327899	226	0.899645	0.867257	0.814159	111	0.979188	0.981982	0.963964
GRK6	5	176833687	176889850	72	0.889642	0.833333	0.805556	56	0.997065	1	1
GRM6	5	178385330	178442124	255	0.923989	0.890196	0.870588	215	0.977654	0.972093	0.95814
GCNT2	6	10472456	10649601	467	0.908243	0.860814	0.845824	312	0.988456	0.983974	0.977564
EDN1	6	12270529	12317427	145	0.919681	0.862069	0.834483	79	0.991967	0.987342	0.987342
TBC1D7	6	13246774	13348787	573	0.962315	0.951134	0.938918	486	0.994839	0.995885	0.99177
SIRT5	6	13554761	13635390	142	0.923121	0.908451	0.859155	106	0.99584	1	1
DTNBP1	6	15503032	15683289	344	0.883802	0.831395	0.822674	253	0.98999	0.980237	0.980237
CAP2	6	17373736	17578023	653	0.92411	0.901991	0.885145	387	0.992282	0.994832	0.98708
FAM8A1	6	17580518	17631950	137	0.923359	0.890511	0.875912	82	0.97844	0.963415	0.963415
TPMT	6	18108545	18175374	237	0.951116	0.932489	0.919831	135	0.980429	0.977778	0.97037
CDKAL1	6	20514688	21252634	1807	0.945446	0.909242	0.89264	1524	0.991299	0.99147	0.987533
ALDH5A1	6	24475197	24557435	374	0.952601	0.946524	0.933155	323	0.9916	0.993808	0.993808
GMNN	6	24755159	24806325	214	0.95865	0.939252	0.920561	81	0.987883	0.987654	0.975309
GABBR1	6	29503389	29620962	528	0.962524	0.948864	0.912879	385	0.990375	0.997403	0.994805
ATAT1	6	30574613	30634598	191	0.931083	0.905759	0.858639	74	0.985976	0.986486	0.986486
CCHCR1	6	31090216	31146015	677	0.982429	0.979321	0.976366	506	0.995475	1	0.998024
TNF	6	31523344	31566112	167	0.944523	0.904192	0.892216	98	0.996966	1	1
CLIC1	6	31678358	31724341	102	0.941152	0.931373	0.872549	62	0.995417	1	1
EHMT2	6	31827537	31885464	190	0.930459	0.894737	0.794737	86	0.993577	0.988372	0.988372
GRM4	6	33969623	34143399	838	0.939333	0.928401	0.819809	466	0.994139	0.997854	0.995708
MAPK14	6	35975454	36099013	327	0.912422	0.88685	0.874618	231	0.99077	0.991342	0.982684
BTBD9	6	38116227	38627924	1343	0.934013	0.891288	0.862993	926	0.987845	0.988121	0.980562
TREM1	6	41222999	41274457	110	0.932869	0.909091	0.890909	87	0.995228	1	0.988506
SLC29A1	6	44167242	44221888	141	0.915573	0.858156	0.851064	97	0.991946	0.989691	0.989691
GSTA1;GSTA2	6	52594885	52688664	278	0.924117	0.888489	0.881295	235	0.995987	1	0.995745
GSTA3	6	52741439	52794496	155	0.910627	0.903226	0.877419	123	0.997886	1	1
GSTA4	6	52822746	52880178	182	0.943926	0.917582	0.912088	162	0.996544	1	0.993827
GCLC	6	53342140	53429927	248	0.943716	0.919355	0.899194	211	0.988061	0.990521	0.985782
HCRTR2	6	55019071	55167418	480	0.938963	0.91875	0.895833	357	0.994073	0.997199	0.994398
OGFRL1	6	71978477	72032230	155	0.909392	0.858065	0.780645	90	0.989986	0.988889	0.988889
MYO6	6	76438909	76649254	576	0.926971	0.883681	0.881944	433	0.99271	0.995381	0.995381
HTR1B	6	78151948	78193120	92	0.942833	0.913043	0.913043	80	0.99846	1	1
HTR1E	6	87627024	87746397	326	0.931973	0.90184	0.895706	235	0.997445	1	1
CNR1	6	88829585	88895767	152	0.905683	0.861842	0.835526	94	0.992418	0.989362	0.989362
GABRR2;GABRR1	6	89867223	90045018	596	0.94158	0.917785	0.894295	432	0.992358	0.993056	0.986111
FAXC	6	99700793	99817531	312	0.933593	0.919872	0.903846	270	0.993005	0.992593	0.992593
USP45	6	99860184	99983308	245	0.926491	0.885714	0.861224	189	0.990397	0.984127	0.984127
ASCC3	6	100936608	101349224	1245	0.926678	0.918876	0.77751	776	0.995655	0.998711	0.998711
GRIK2	6	101826669	102537958	2133	0.937049	0.905298	0.88045	1585	0.989913	0.991167	0.982965
FRK	6	116242693	116401921	339	0.904417	0.873156	0.834808	214	0.98314	0.971963	0.971963
GJA1	6	121736745	121790873	216	0.951168	0.935185	0.930556	184	0.990741	0.98913	0.98913
THEMIS	6	128009339	128259776	490	0.888744	0.857143	0.802041	306	0.980138	0.980392	0.964052
EPB41L2	6	131140488	131404462	868	0.922064	0.892857	0.869816	666	0.993169	0.996997	0.995495
TAAR1	6	132946123	132987142	242	0.961928	0.929752	0.92562	200	0.993281	1	1
ALDH8A1	6	135218528	135291260	149	0.845771	0.785235	0.785235	117	0.9983	1	1
MAP7	6	136643419	136891957	700	0.90197	0.885714	0.86	498	0.987227	0.985944	0.981928
VTA1	6	142448410	142562085	279	0.894816	0.849462	0.820789	192	0.97571	0.958333	0.958333
GRM1	6	146328782	146778734	1076	0.925628	0.89777	0.88197	818	0.99215	0.99511	0.99022
UST	6	149048271	149418126	1111	0.933674	0.90279	0.884788	891	0.995514	0.998878	0.997755
PPP1R14C	6	150444188	150591528	557	0.944331	0.908438	0.883303	417	0.992608	0.992806	0.990408
RGS17	6	153311857	153472389	588	0.956858	0.931973	0.926871	494	0.995453	0.997976	0.997976
OPRM1	6	154311631	154588001	754	0.933068	0.911141	0.895225	631	0.993877	0.99683	0.992076
EZR	6	159166773	159260456	331	0.915036	0.888218	0.882175	233	0.993528	0.991416	0.991416
IGF2R;SLC22A1	6	160370131	160599750	582	0.93181	0.895189	0.867698	447	0.992268	0.995526	0.991051
SLC22A2	6	160617794	160699963	333	0.937159	0.906907	0.861862	246	0.991945	1	0.987805
SLC22A3	6	160749405	160893611	369	0.9081	0.880759	0.829268	243	0.987035	0.995885	0.967078
MAP3K4	6	161392759	161558417	341	0.919627	0.8739	0.856305	207	0.987366	0.971014	0.971014
PARK2	6	161748590	163168834	5436	0.943082	0.914459	0.892016	3927	0.992063	0.994398	0.98905
QKI	6	163815675	164019628	254	0.769732	0.685039	0.673228	127	0.989063	0.976378	0.976378
GNA12	7	2747741	2903959	489	0.905798	0.856851	0.846626	405	0.992104	0.995062	0.992593
SLC29A4	7	5302561	5363704	330	0.966496	0.945455	0.918182	243	0.992855	0.99177	0.983539
AIMP2	7	6028882	6083465	228	0.966271	0.95614	0.934211	194	0.994369	1	0.994845
DAGLB	7	6428747	6543849	476	0.944609	0.903361	0.87395	361	0.98908	0.980609	0.961219
HDAC9	7	18106572	19056992	2407	0.926207	0.886165	0.84462	1664	0.992649	0.995793	0.98738
NPY	7	24303807	24351484	205	0.959376	0.946341	0.882927	132	0.988658	0.977273	0.977273
CBX3	7	26220831	26273227	110	0.857257	0.745455	0.745455	82	0.992892	0.987805	0.987805
CRHR2	7	30671559	30759719	175	0.908581	0.862857	0.851429	145	0.993775	1	0.993103
RALA	7	39643152	39767723	242	0.883112	0.838843	0.81405	166	0.990707	0.993976	0.993976
CAMK2B	7	44236749	44385230	327	0.923001	0.874618	0.862385	243	0.995473	1	0.995885
ADCY1	7	45593739	45782714	541	0.906042	0.857671	0.839187	359	0.99257	0.994429	0.994429
DDC	7	50506134	50653154	618	0.952012	0.927184	0.920712	521	0.994569	0.998081	0.994242
LIMK1	7	73478107	73556855	188	0.91702	0.87234	0.867021	140	0.985527	0.978571	0.971429
HIP1	7	75142619	75388290	760	0.925898	0.898684	0.880263	589	0.993637	0.996604	0.988115
GNAT3	7	80067987	80161242	307	0.93413	0.905537	0.895765	237	0.985985	0.983122	0.983122
GRM3	7	86253230	86514192	516	0.896299	0.852713	0.844961	392	0.993505	0.994898	0.994898
C7orf63	7	89854488	89960377	251	0.906703	0.880478	0.876494	219	0.990454	0.986301	0.986301
CDK14	7	90075738	90859904	2122	0.926704	0.901979	0.881244	1395	0.98636	0.982796	0.975627
TAC1	7	97341271	97389784	243	0.953159	0.946502	0.942387	182	0.997416	1	1
NPTX2	7	98226597	98279181	106	0.900307	0.877358	0.839623	86	0.988046	1	0.965116
SMURF1	7	98605058	98761743	243	0.865833	0.8107	0.777778	184	0.990959	0.98913	0.983696
CPSF4	7	99016563	99074996	120	0.780824	0.75	0.733333	40	0.994786	1	1
ZKSCAN5	7	99082273	99151445	65	0.790115	0.769231	0.753846	32	0.997445	1	1
CYP3A4;CYP3A5	7	99225813	99401811	235	0.843989	0.817021	0.795745	153	0.981981	0.980392	0.960784
EPHB4	7	100380187	100445143	205	0.922256	0.897561	0.863415	109	0.994089	0.990826	0.990826
ACHE	7	100467615	100514539	123	0.890355	0.861789	0.837398	78	0.994803	1	1
SYPL1	7	105710814	105773093	159	0.947481	0.937107	0.924528	146	0.996232	1	1
PRKAR2B	7	106665178	106822256	356	0.912577	0.879213	0.865169	302	0.992919	0.993377	0.990066
LAMB1	7	107544246	107663804	305	0.912698	0.868852	0.855738	208	0.982375	0.985577	0.980769
NRCAM	7	107768071	108116841	1127	0.948369	0.925466	0.90772	931	0.991183	0.995704	0.986037
CAV2	7	115908127	116168595	640	0.90402	0.879687	0.873437	564	0.987665	0.984043	0.97695
KCND2	7	119893722	120410387	970	0.892596	0.860825	0.845361	485	0.995615	0.997938	0.989691
TAS2R16	7	122614759	122655754	137	0.909485	0.890511	0.868613	115	0.997847	1	1
GRM8	7	126058652	126913147	2443	0.93272	0.907491	0.892345	1788	0.992619	0.993289	0.989933
LEP	7	127861331	127917682	139	0.917597	0.892086	0.884892	85	0.997609	1	1
METTL2B	7	128096783	128162978	248	0.957636	0.931452	0.91129	169	0.990654	0.988166	0.976331
C7orf49	7	134757117	134875578	368	0.939864	0.92663	0.918478	280	0.993715	0.996429	0.996429
CHRM2	7	136533399	136721771	467	0.908724	0.862955	0.82227	295	0.992488	0.99322	0.986441
KCNH2	7	150622044	150695402	162	0.96453	0.932099	0.91358	127	0.995975	1	1
CDK5	7	150730899	150775052	130	0.927379	0.869231	0.853846	74	0.998148	1	1
HTR5A	7	154842034	154899102	253	0.966707	0.952569	0.944664	241	0.993082	0.995851	0.991701
DLGAP2	8	1429532	1676642	1238	0.942632	0.911955	0.877221	894	0.991766	0.99217	0.980984
CSMD1	8	2772875	4872328	17541	0.943616	0.915227	0.884898	13201	0.99148	0.99644	0.988713
CTSB	8	11680034	11745646	231	0.931185	0.917749	0.900433	157	0.996825	1	1
ASAH1	8	17893925	17962507	402	0.926275	0.89801	0.885572	335	0.987845	0.98806	0.985075
CSGALNACT1	8	19241672	19635382	1355	0.92301	0.882657	0.862731	987	0.990637	0.988855	0.984802
LPL	8	19776582	19844770	161	0.93127	0.906832	0.900621	141	0.996266	1	1
SLC18A1	8	19982366	20060717	325	0.930938	0.892308	0.873846	253	0.990059	0.988142	0.98419
GFRA2	8	21529530	21666346	392	0.922977	0.892857	0.885204	272	0.994867	1	1
R3HCC1	8	23125612	23173792	214	0.961612	0.934579	0.915888	171	0.993028	1	0.994152
DPYSL2	8	26351709	26535693	625	0.954805	0.928	0.9072	425	0.995429	0.995294	0.995294
ADRA1A	8	26585667	26742922	627	0.938159	0.92504	0.902711	446	0.993557	0.997758	0.993274
CHRNA2	8	27297278	27356813	184	0.93784	0.913043	0.896739	158	0.995754	1	0.993671
PNOC	8	28154649	28220868	250	0.935235	0.912	0.896	189	0.992924	0.994709	0.984127
DUSP4	8	29170579	29228267	135	0.84638	0.792593	0.77037	76	0.986365	0.986842	0.986842
RAB11FIP1	8	37696465	37777015	82	0.827102	0.731707	0.695122	48	0.975898	0.958333	0.9375
ADRB3	8	37800514	37844184	79	0.836965	0.759494	0.746835	54	0.995422	1	1
STAR	8	37980218	38028600	81	0.841294	0.790123	0.765432	63	0.963139	0.952381	0.936508
IKBKB	8	42108820	42210171	143	0.864131	0.818182	0.811189	103	0.997767	1	1
CHRNB3;CHRNA6	8	42532562	42643929	217	0.834097	0.778802	0.75576	157	0.988132	0.987261	0.980892
OPRK1	8	54118276	54184194	260	0.939493	0.930769	0.923077	237	0.995288	0.995781	0.991561
PENK	8	57333513	57379282	173	0.929859	0.919075	0.919075	158	0.995279	1	1
CRH	8	67068612	67110846	32	0.732473	0.625	0.59375	17	0.998466	1	1
ADHFE1	8	67324718	67401044	241	0.944556	0.929461	0.896266	166	0.994	1	0.981928
SGK3	8	67604653	67794257	371	0.878585	0.857143	0.83558	19	0.887644	0.842105	0.842105
KCNB2	8	73429626	73870584	1258	0.929721	0.897456	0.883943	881	0.99269	0.990919	0.989784
STAU2	8	74312604	74679943	1198	0.933601	0.909015	0.889816	767	0.990443	0.98957	0.983051
ZNF704	8	81520686	81807016	142	0.640298	0.507042	0.464789	66	0.992801	1	0.954545
CA13;CA3;CA2;CA1	8	86112845	86413721	467	0.867119	0.8394	0.775161	253	0.994878	0.996047	0.992095
RPL30	8	99017079	99077818	153	0.896959	0.875817	0.869281	129	0.996198	1	0.992248
NIPAL2	8	99184387	99326621	311	0.927715	0.881029	0.864952	255	0.994702	0.988235	0.988235
RRM2B	8	103196729	103271346	168	0.909642	0.892857	0.857143	49	0.977467	0.979592	0.959184
RAD21	8	117838173	117907105	218	0.944463	0.922018	0.912844	197	0.995169	0.994924	0.994924
ADCY8	8	131772547	132072835	1053	0.938877	0.906933	0.891738	806	0.994973	1	0.997519
PTK2	8	141648481	142031412	746	0.904982	0.880697	0.875335	603	0.99454	0.995025	0.995025
ARC	8	143672405	143715833	143	0.954958	0.923077	0.909091	102	0.999337	1	1
JRK	8	143718874	143771412	291	0.95885	0.938144	0.927835	210	0.997483	1	1
GPIHBP1	8	144275068	144319044	211	0.957638	0.938389	0.919431	185	0.996386	1	0.989189
MAPK15	8	144778507	144824633	99	0.896498	0.818182	0.79798	68	0.98849	0.985294	0.985294
GRINA;PLEC	8	144969321	145087583	287	0.917066	0.878049	0.864111	206	0.991084	0.990291	0.990291
FAM203A	8	145172672	145215620	6	0.380057	0.333333	0.333333	2	1	1	1
KCNV2	9	2697526	2750037	207	0.916475	0.859903	0.821256	113	0.978266	0.973451	0.973451
SLC1A1	9	4470427	4607469	451	0.912179	0.873614	0.838137	367	0.986878	0.983651	0.975477
JAK2	9	4965086	5148183	491	0.901317	0.879837	0.86558	418	0.993496	0.995215	0.990431
MPDZ	9	13085703	13299563	318	0.826957	0.77044	0.751572	228	0.992034	0.995614	0.991228
NFIB	9	14061842	14418982	936	0.917609	0.872863	0.848291	708	0.991923	0.991525	0.987288
TTC39B	9	15150842	15327358	593	0.931426	0.903879	0.876897	348	0.991259	0.994253	0.982759
MLLT3	9	20324968	20642514	814	0.901281	0.857494	0.800983	567	0.991586	0.991182	0.985891
MTAP	9	21782635	22049593	782	0.925345	0.891304	0.859335	629	0.981927	0.988871	0.963434
C9orf24	9	34359017	34417849	147	0.911845	0.836735	0.823129	94	0.996717	1	1
SIGMAR1	9	34614719	34657823	85	0.851922	0.788235	0.729412	46	0.998124	1	1
CA9	9	35653915	35701154	147	0.95777	0.931973	0.911565	72	0.996439	1	1
ALDH1B1	9	38372661	38418662	217	0.950707	0.921659	0.917051	188	0.991456	0.984043	0.984043
APBA1	9	72022449	72307275	597	0.902647	0.849246	0.829146	451	0.989131	0.988914	0.982262
ALDH1A1	9	75495578	75715358	446	0.910921	0.872197	0.849776	208	0.994999	1	0.990385
GNA14	9	80017995	80283232	734	0.942727	0.910082	0.888283	560	0.993761	1	0.989286
GNAQ	9	80315191	80666219	557	0.918308	0.883303	0.859964	449	0.993081	0.997773	0.995546
NTRK2	9	87263466	87658505	1233	0.945967	0.932685	0.907543	781	0.993662	0.99872	0.993598
SYK	9	93544012	93680842	636	0.943526	0.927673	0.902516	439	0.992433	0.995444	0.98861
GABBR2	9	101030364	101491479	1712	0.946843	0.920561	0.89486	1348	0.992875	0.995549	0.988131
LPPR1	9	103771031	104107417	1026	0.925396	0.902534	0.873294	810	0.991186	0.992593	0.988889
GRIN3A	9	104311634	104520862	789	0.949171	0.922687	0.910013	574	0.995967	1	0.998258
ZNF462	9	109605378	109793796	249	0.90267	0.843373	0.811245	181	0.99555	0.994475	0.98895
UGCG	9	114639206	114715433	400	0.947186	0.9375	0.9325	309	0.990976	0.993528	0.990291
KIAA1958;INIP	9	115229248	115500387	674	0.921506	0.884273	0.864985	552	0.989038	0.996377	0.98913
CDK5RAP2	9	123131147	123362448	361	0.842799	0.781163	0.764543	249	0.987368	0.991968	0.987952
FBXW2	9	123499254	123575740	117	0.854168	0.803419	0.786325	30	0.996438	1	1
C5	9	123694614	123832554	322	0.890841	0.857143	0.838509	192	0.993943	0.994792	0.994792
PTGS1	9	125112809	125177982	153	0.939113	0.915033	0.895425	51	0.998152	1	1
GAPVD1	9	128004111	128147290	289	0.926732	0.885813	0.868512	244	0.993011	0.995902	0.987705
PBX3	9	128489617	128749655	691	0.929595	0.903039	0.891462	609	0.991874	0.995074	0.99179
ANGPTL2	9	129829628	129905044	119	0.852112	0.781513	0.747899	88	0.987883	1	1
SH2D3C	9	130480596	130561048	191	0.88565	0.858639	0.816754	152	0.974279	1	0.947368
DNM1;C9orf16	9	130902539	131037527	317	0.892048	0.861199	0.810726	216	0.987096	0.990741	0.976852
ODF2	9	131197434	131283571	210	0.888988	0.847619	0.847619	178	0.976536	0.97191	0.97191
NCS1	9	132914857	133019583	435	0.913998	0.875862	0.857471	304	0.994205	0.996711	0.996711
DBH	9	136481485	136544466	238	0.904448	0.869748	0.844538	172	0.990299	0.982558	0.976744
GPSM1	9	139201932	139274057	259	0.955795	0.930502	0.895753	201	0.992032	0.995025	0.99005
EGFL7	9	139533308	139587130	213	0.936305	0.920188	0.882629	124	0.985658	0.983871	0.983871
GRIN1	9	140013609	140083214	178	0.890116	0.842697	0.803371	76	0.986583	0.986842	0.986842
EHMT1	9	140493444	140750578	548	0.896429	0.837591	0.801095	383	0.996158	1	0.997389
CACNA1B	9	140752241	141039076	831	0.905512	0.842359	0.759326	455	0.994706	0.997802	0.995604
AKR1C3;AKR1C2;AKR1C1	10	4914796	5169878	1217	0.944497	0.921118	0.905505	937	0.990458	0.990395	0.982924
AKR1C4	10	5218798	5280910	350	0.93923	0.925714	0.914286	220	0.996207	1	1
PHYH	10	13299796	13362130	307	0.944582	0.921824	0.885993	236	0.988982	0.991525	0.978814
GAD2	10	26485236	26613491	427	0.937495	0.9274	0.915691	186	0.995043	0.994624	0.994624
ITGB1	10	33169246	33267293	299	0.949227	0.919732	0.892977	259	0.994713	0.996139	0.988417
NRP1	10	33446419	33644006	674	0.940486	0.906528	0.900593	544	0.994204	0.996324	0.996324
CREM	10	35395769	35521886	331	0.912977	0.891239	0.879154	266	0.993419	0.996241	0.984962
MAPK8	10	49494682	49667402	451	0.908297	0.886918	0.842572	177	0.992566	0.988701	0.988701
SLC18A3;CHAT	10	50797141	50921939	374	0.941721	0.906417	0.879679	308	0.989604	0.987013	0.974026
DNA2;RUFY2	10	70080864	70251878	435	0.924291	0.891954	0.88046	385	0.991322	0.98961	0.981818
HK1	10	71009756	71181637	662	0.938627	0.916918	0.886707	426	0.992116	0.995305	0.976526
CDH23	10	73136691	73595704	1684	0.948433	0.91924	0.903207	1432	0.991579	0.994413	0.989525
ADK	10	75890943	76489061	1119	0.870396	0.840929	0.826631	777	0.993633	0.992278	0.990991
KCNMA1	10	78609359	79417577	2331	0.930563	0.897469	0.876019	1665	0.990115	0.991592	0.988589
GRID1	10	87339312	88146250	2151	0.918159	0.88517	0.86146	1575	0.9903	0.993016	0.988571
SNCG	10	88698288	88743017	119	0.950046	0.932773	0.89916	105	0.993385	1	0.980952
GLUD1	10	88789959	88874776	184	0.949453	0.934783	0.934783	142	0.9914	0.992958	0.992958
PANK1	10	91319254	91425329	393	0.94869	0.936387	0.910941	335	0.993471	0.997015	0.98806
HTR7	10	92480576	92637671	409	0.900636	0.865526	0.850856	343	0.995231	0.997085	0.997085
CYP2C8	10	96776529	96849254	249	0.935761	0.907631	0.895582	196	0.992498	0.984694	0.984694
ALDH18A1	10	97345686	97436567	314	0.939175	0.914013	0.907643	243	0.992148	0.995885	0.99177
EXOSC1	10	99175666	99225768	89	0.883227	0.842697	0.831461	58	0.973672	0.965517	0.965517
TRIM8	10	104384252	104438076	133	0.935335	0.917293	0.917293	107	0.986551	0.981308	0.981308
ADRA2A	10	112816790	112860662	106	0.921228	0.896226	0.858491	85	0.993852	1	1
VTI1A	10	114186756	114598504	918	0.920957	0.881264	0.863834	678	0.991198	0.992625	0.989676
NHLRC2	10	115594391	115692265	96	0.825494	0.708333	0.6875	64	0.992183	1	1
ADRB1	10	115783806	115826667	133	0.953575	0.924812	0.909774	103	0.992433	0.990291	0.990291
PNLIPRP2	10	118360465	118424654	234	0.944152	0.923077	0.897436	195	0.993327	0.994872	0.984615
SLC18A2	10	118980584	119058941	257	0.938654	0.910506	0.910506	210	0.990493	0.985714	0.985714
PRLHR	10	120332916	120375160	119	0.950652	0.92437	0.882353	74	0.996589	1	1
GRK5	10	120947197	121235131	962	0.948143	0.922037	0.900208	811	0.991485	0.996301	0.992602
OAT	10	126065872	126127545	218	0.938843	0.922018	0.912844	122	0.987387	0.983607	0.983607
CALY	10	135118928	135170475	91	0.88191	0.846154	0.824176	50	0.994024	0.98	0.98
CYP2E1	10	135320867	135394724	357	0.949081	0.927171	0.92437	329	0.992395	0.987842	0.984802
PTDSS2	11	430280	511387	229	0.957213	0.934498	0.917031	179	0.995147	1	1
DRD4	11	617305	660705	169	0.961323	0.952663	0.91716	116	0.994048	1	0.982759
TH	11	2165159	2213035	174	0.950001	0.936782	0.931034	116	0.998177	1	1
KCNQ1	11	2446221	2890340	1467	0.921377	0.877301	0.839809	1059	0.992193	0.994334	0.988669
CHRNA10	11	3666817	3712614	191	0.92705	0.895288	0.879581	160	0.989805	0.9875	0.9875
CCKBR	11	6260904	6313357	133	0.928764	0.932331	0.857143	93	0.99662	1	1
KCNC1	11	17737495	17824602	147	0.868869	0.816327	0.816327	86	0.984915	0.988372	0.988372
TPH1	11	18022084	18082335	127	0.921749	0.905512	0.905512	112	0.984383	0.973214	0.973214
SLC6A5	11	20600946	20696610	390	0.954161	0.925641	0.912821	304	0.995483	1	0.996711
BDNF	11	27656442	27763605	196	0.900435	0.862245	0.846939	128	0.991927	0.992188	0.992188
KCNA4	11	30011288	30058577	88	0.912076	0.886364	0.886364	45	0.999042	1	1
FBXO3	11	33742490	33816071	221	0.954859	0.941176	0.918552	178	0.994579	1	1
CAT	11	34440472	34513607	289	0.937766	0.927336	0.923875	207	0.996805	1	1
SLC1A2	11	35252752	35461610	699	0.931059	0.891273	0.881259	596	0.994342	0.998322	0.994966
API5	11	43313505	43386080	123	0.8673	0.829268	0.804878	58	0.992744	1	0.965517
CHRM4	11	46386640	46428107	41	0.757242	0.707317	0.682927	27	0.99648	1	1
RAPSN	11	47439308	47490730	128	0.88937	0.851562	0.851562	98	0.987992	0.989796	0.989796
MTCH2	11	47618858	47684206	86	0.79966	0.732558	0.732558	60	0.987256	0.983333	0.983333
P2RX3	11	57085841	57157549	134	0.902536	0.865672	0.858209	65	0.998398	1	1
CNTF	11	58370146	58413205	109	0.890452	0.862385	0.853211	83	0.996941	1	0.987952
MS4A2	11	59836137	59885940	185	0.931418	0.918919	0.913514	166	0.991213	0.993976	0.993976
SYT7	11	61261188	61368344	102	0.804193	0.715686	0.705882	42	0.992364	0.97619	0.97619
DAGLA	11	61427905	61534474	211	0.94885	0.919431	0.900474	165	0.995791	1	1
CHRM1	11	62656151	62709012	101	0.901634	0.851485	0.811881	71	0.983502	0.985915	0.985915
SLC22A25	11	62911296	63017124	269	0.887294	0.836431	0.817844	218	0.991581	0.986239	0.977064
ATL3	11	63376437	63459444	54	0.649818	0.518519	0.444444	26	0.935383	0.884615	0.884615
BAD	11	64017300	64072176	118	0.918409	0.889831	0.872881	71	0.987973	0.985915	0.985915
NRXN2	11	64353646	64510660	246	0.898938	0.853659	0.833333	191	0.995833	1	0.994764
CFL1;FOSL1	11	65602285	65687997	192	0.90201	0.875	0.859375	154	0.996588	1	1
ADRBK1	11	67013905	67074029	102	0.81995	0.745098	0.705882	58	0.981024	0.948276	0.948276
ALDH3B2	11	67409633	67468685	223	0.950941	0.923767	0.896861	158	0.994801	0.993671	0.993671
ALDH3B1	11	67756048	67816743	156	0.930083	0.903846	0.891026	105	0.995835	1	1
GAL	11	68431983	68478643	113	0.8902	0.849558	0.823009	71	0.995858	1	1
CTTN;SHANK2	11	70224612	70955842	2062	0.920623	0.872939	0.847236	1387	0.990849	0.98558	0.981255
KCNE3	11	74145886	74198600	144	0.903308	0.840278	0.840278	113	0.977146	0.938053	0.938053
ARRB1	11	74951166	75082875	292	0.8972	0.849315	0.815068	212	0.990371	0.990566	0.976415
CTSC	11	88006760	88090941	234	0.93488	0.905983	0.880342	198	0.996894	1	1
GRM5	11	88217744	88819113	2250	0.933733	0.906667	0.892	1767	0.992174	0.995473	0.993775
NAALAD2	11	89847818	89945779	425	0.9519	0.938824	0.924706	338	0.994081	0.994083	0.994083
MTMR2	11	95546044	95677371	289	0.91922	0.892734	0.882353	225	0.9927	0.991111	0.986667
GRIA4	11	105460800	105872819	939	0.92218	0.887114	0.873269	665	0.994784	0.995489	0.992481
AASDHPPT	11	105928292	105989419	133	0.904193	0.857143	0.842105	58	0.996234	1	1
DRD2;ANKK1	11	113238513	113366413	333	0.940075	0.906907	0.894895	255	0.99744	1	1
HTR3A;HTR3B	11	113755518	113881034	287	0.898381	0.84669	0.839721	226	0.991612	0.99115	0.986726
NNMT	11	114108553	114203238	229	0.911766	0.864629	0.855895	180	0.992045	0.983333	0.983333
APOA1	11	116686469	116728338	158	0.980977	0.981013	0.962025	151	0.991732	1	0.993377
SCN2B;SCN4B	11	117984092	118067337	372	0.951101	0.932796	0.913978	269	0.995965	1	1
HMBS;DPAGT1	11	118935587	118992852	194	0.93916	0.927835	0.912371	129	0.995408	0.992248	0.992248
GRIK4	11	120362468	120876969	1456	0.927664	0.903846	0.878434	1070	0.991929	0.997196	0.996262
SCN3B	11	123479895	123545315	338	0.938954	0.911243	0.878698	245	0.987471	0.983673	0.979592
SNX19	11	130725766	130806382	394	0.954353	0.93401	0.923858	339	0.993373	0.9941	0.99115
OPCML	11	132264875	133422403	3562	0.928136	0.895845	0.874228	2671	0.993875	0.997754	0.993635
SLC6A12;SLC6A13	12	279243	392039	461	0.933762	0.902386	0.876356	326	0.993958	1	0.996933
KCNA6	12	4898342	4980278	336	0.96107	0.934524	0.925595	231	0.991218	0.991342	0.978355
KCNA1	12	4999073	5047422	149	0.943539	0.912752	0.885906	122	0.995429	0.991803	0.983607
KCNA5	12	5133085	5175954	150	0.932899	0.92	0.866667	108	0.991354	1	0.962963
GABARAPL1	12	10345489	10395724	217	0.955679	0.940092	0.894009	178	0.989523	0.994382	0.983146
GRIN2B	12	13694410	14153022	1128	0.907498	0.869681	0.83422	738	0.992474	0.998645	0.99458
RECQL	12	21601844	21674603	296	0.959455	0.935811	0.935811	220	0.997819	1	1
C2CD5	12	22581518	22717452	293	0.914405	0.911263	0.866894	156	0.982911	0.987179	0.961538
LRRK2	12	40598813	40783086	667	0.950818	0.931034	0.905547	461	0.996848	1	0.995662
ADCY6	12	49139975	49202820	109	0.894625	0.862385	0.844037	41	0.992105	1	1
ATF1	12	51137789	51234943	168	0.907277	0.857143	0.839286	141	0.992555	0.992908	0.985816
SCN8A	12	51965020	52226648	458	0.917446	0.886463	0.838428	296	0.988939	0.986486	0.983108
NR4A1	12	52396616	52473291	145	0.876973	0.806897	0.765517	110	0.993149	0.990909	0.981818
AMHR2	12	53797639	53845318	76	0.922441	0.907895	0.907895	68	0.987956	1	1
NPFF	12	53880474	53921422	56	0.839174	0.785714	0.75	19	0.982114	1	1
ITGA5	12	54769045	54833050	69	0.888886	0.797101	0.797101	36	0.98223	0.972222	0.972222
PDE1B	12	54923177	54993023	128	0.917447	0.875	0.859375	87	0.995066	1	1
TAC3	12	57383781	57430344	68	0.848509	0.794118	0.794118	54	0.985319	0.981481	0.981481
LRIG3	12	59245937	59334319	343	0.947164	0.927114	0.900875	245	0.992511	1	0.995918
AVPR1A	12	63516539	63566590	183	0.899231	0.874317	0.874317	134	0.984719	0.977612	0.977612
TMEM5	12	64153583	64223338	137	0.891482	0.839416	0.80292	105	0.981541	0.961905	0.942857
GRIP1	12	66721211	67217894	1724	0.943703	0.910093	0.897332	1514	0.993269	0.994716	0.992074
KCNMB4	12	70740062	70848072	351	0.946946	0.931624	0.905983	270	0.993357	1	0.992593
TMEM19	12	72059878	72117839	68	0.832293	0.794118	0.794118	56	0.982134	0.964286	0.964286
TPH2	12	72312626	72446221	428	0.945171	0.892523	0.871495	359	0.993032	0.997214	0.983287
SYT1	12	79237773	79865788	1530	0.930407	0.893464	0.872549	1181	0.991299	0.989839	0.987299
SLC6A15	12	85233267	85326608	133	0.911006	0.87218	0.849624	31	0.995192	1	1
DUSP6	12	89721837	89766296	68	0.840394	0.779412	0.764706	18	0.979047	0.944444	0.944444
ELK3	12	96568207	96681606	188	0.891473	0.835106	0.792553	131	0.992381	1	0.984733
TDG	12	104339593	104402656	173	0.903778	0.884393	0.878613	145	0.996515	1	1
ALDH1L2	12	105393562	105498341	463	0.947419	0.922246	0.902808	402	0.995901	1	0.992537
DAO	12	109232708	109314710	202	0.890598	0.851485	0.841584	170	0.982769	0.970588	0.970588
ALDH2	12	112184691	112267789	126	0.865326	0.833333	0.81746	100	0.977885	0.96	0.96
DTX1	12	113475662	113555833	235	0.902709	0.86383	0.846809	137	0.956036	0.941606	0.941606
NOS1	12	117625947	117819607	638	0.947357	0.913793	0.896552	494	0.992833	0.993927	0.987854
PXN	12	120628242	120723574	160	0.879369	0.84375	0.83125	119	0.991913	0.991597	0.991597
PLA2G1B	12	120739914	120785592	118	0.893392	0.855932	0.847458	94	0.988591	0.978723	0.978723
RNF10	12	120952132	121035397	231	0.937485	0.917749	0.909091	205	0.99385	0.995122	0.995122
MLEC	12	121104949	121159667	151	0.94212	0.933775	0.927152	105	0.995269	1	0.990476
P2RX7	12	121550622	121644354	430	0.946688	0.927907	0.906977	394	0.989687	0.997462	0.974619
HCAR3;HCAR2;HCAR1	12	123165840	123235129	200	0.92016	0.89	0.87	133	0.990002	0.992481	0.969925
OGFOD2	12	123439354	123484588	47	0.652079	0.638298	0.489362	21	0.990217	1	1
P2RX2	12	133175366	133218972	198	0.936037	0.924242	0.873737	154	0.995664	0.993506	0.993506
CHFR	12	133396938	133484204	399	0.949954	0.929825	0.924812	366	0.987307	0.978142	0.97541
GPR12	13	27309339	27354922	108	0.91793	0.87037	0.833333	56	0.997308	1	1
PDX1	13	28474168	28520451	197	0.943227	0.918782	0.913706	171	0.992229	0.982456	0.982456
MAB21L1	13	36027926	36535382	1729	0.957147	0.934066	0.923077	1464	0.994742	0.997951	0.993852
LHFP	13	39897029	40197356	1126	0.949682	0.928064	0.908526	942	0.993831	0.996815	0.989384
NAA16	13	41865341	41971166	299	0.897456	0.876254	0.846154	130	0.991432	0.992308	0.984615
CPB2	13	46607322	46699211	283	0.948216	0.922261	0.922261	244	0.998173	1	1
HTR2A	13	47385677	47491211	312	0.953343	0.929487	0.916667	201	0.995308	0.995025	0.995025
RCBTB1	13	50086082	50179719	515	0.959893	0.937864	0.928155	472	0.989092	0.985169	0.976695
DIAPH3	13	60219721	60758119	1360	0.945217	0.924265	0.897059	952	0.991757	0.992647	0.987395
NALCN	13	101686130	102088843	1515	0.952563	0.928053	0.90495	1018	0.991162	0.989194	0.984283
F10	13	113757113	113823843	172	0.871561	0.802326	0.796512	121	0.969676	0.950413	0.942149
GRK1	13	114301597	114458637	159	0.940648	0.918239	0.830189	106	0.996057	1	1
PNP	14	20917538	20966165	209	0.944816	0.904306	0.894737	179	0.9876	0.98324	0.977654
HNRNPC	14	21657296	21757638	212	0.879531	0.820755	0.820755	164	0.993797	0.993902	0.993902
ABHD4	14	23047147	23101265	195	0.932086	0.923077	0.902564	154	0.995384	1	1
OXA1L	14	23215731	23260998	183	0.928568	0.89071	0.863388	138	0.980077	0.963768	0.942029
ADCY4	14	24767555	24824277	183	0.90067	0.852459	0.84153	146	0.996294	1	1
RALGAPA1	14	35987558	36298432	618	0.920105	0.875405	0.838188	450	0.990751	0.995556	0.975556
SSTR1	14	38657204	38702268	133	0.946384	0.924812	0.917293	111	0.992091	0.990991	0.990991
MIS18BP1	14	45652393	45742605	159	0.784302	0.742138	0.628931	86	0.985429	0.988372	0.988372
GNG2	14	52293952	52456518	643	0.957124	0.936236	0.92535	497	0.994482	0.997988	0.995976
GCH1	14	55288724	55389542	298	0.918111	0.885906	0.85906	198	0.989117	0.984848	0.974747
MNAT1	14	61181459	61455398	519	0.890183	0.851638	0.828516	304	0.985979	0.983553	0.980263
MAX	14	65452819	65589413	370	0.922162	0.883784	0.872973	249	0.986034	0.983936	0.97992
GPHN	14	66954125	67668525	1341	0.855514	0.809098	0.794183	1008	0.994132	0.991071	0.988095
ZFYVE1	14	73416153	73513920	416	0.966046	0.959135	0.9375	298	0.991461	0.996644	0.983221
PTGR2	14	74298534	74372168	336	0.97896	0.964286	0.955357	313	0.992962	0.984026	0.980831
ALDH6A1	14	74504368	74571196	233	0.966599	0.961373	0.948498	219	0.996069	1	0.990868
AREL1	14	75107955	75199807	180	0.918829	0.888889	0.877778	98	0.994517	0.989796	0.989796
DLST	14	75328594	75390450	166	0.899228	0.891566	0.879518	111	0.998204	1	1
FOS	14	75725481	75768937	119	0.894354	0.865546	0.857143	101	0.995431	1	0.990099
GSTZ1	14	77767230	77817940	112	0.932075	0.910714	0.875	52	0.996732	1	1
CALM1	14	90843327	90894619	124	0.935579	0.91129	0.887097	92	0.989979	0.98913	0.978261
ASB2	14	94380499	94463076	243	0.908025	0.868313	0.851852	155	0.993555	0.987097	0.987097
NDN	15	23910554	23952450	136	0.89628	0.838235	0.823529	103	0.961459	0.941748	0.941748
GABRG3;GABRB3;GABRA5	15	26768694	27798373	3512	0.93533	0.906606	0.886674	2696	0.993279	0.995549	0.990727
CHRFAM7A	15	30633443	30705864	28	0.575239	0.5	0.5	14	0.697989	0.571429	0.571429
CHRNA7;CHRFAM7A	15	32302686	32482384	419	0.933425	0.894988	0.871122	328	0.986775	0.981707	0.972561
RYR3	15	33583177	34178303	2170	0.940319	0.906452	0.884793	1690	0.992587	0.991716	0.984024
CHRM5	15	34241089	34377287	461	0.917887	0.900217	0.861171	312	0.992857	0.99359	0.990385
PLA2G4B	15	42108979	42160346	151	0.927154	0.900662	0.874172	99	0.995193	1	0.989899
PLA2G4D	15	42339881	42406752	260	0.93494	0.915385	0.9	219	0.995581	1	0.990868
PLA2G4F	15	42413332	42468839	151	0.950522	0.92053	0.900662	127	0.99352	0.992126	0.976378
RFX7	15	56359479	56555483	517	0.935638	0.895551	0.862669	417	0.994882	1	0.995204
GCOM1;POLR2M	15	57864102	58029755	457	0.907662	0.864333	0.853392	309	0.994939	0.993528	0.993528
ALDH1A2	15	58225622	58591462	1224	0.924322	0.892157	0.856209	935	0.992044	0.995722	0.992513
RORA	15	60760483	61541502	2214	0.933301	0.895664	0.858175	1725	0.990744	0.989565	0.983768
CA12	15	63595730	63694075	268	0.922566	0.891791	0.828358	157	0.995396	1	1
MTFMT	15	65273850	65341977	126	0.90723	0.880952	0.865079	65	0.992753	1	1
PTPLAD1	15	65802827	65890693	195	0.916891	0.902564	0.887179	49	0.978923	0.959184	0.938776
MAP2K1	15	66659211	66803882	352	0.911793	0.872159	0.849432	255	0.984749	0.980392	0.980392
NEO1	15	73324825	73617547	630	0.912266	0.893651	0.853968	434	0.988888	0.993088	0.988479
NRG4	15	76214328	76324785	105	0.869432	0.8	0.790476	76	0.994599	1	1
CHRNB4;CHRNA5;CHRNA3	15	78837862	78972874	513	0.999781	1	1	370	0.999697	1	1
HOMER2	15	83497729	83641476	245	0.878506	0.812245	0.795918	183	0.995503	1	0.994536
BTBD1	15	83665181	83756106	135	0.836125	0.711111	0.696296	95	0.976636	0.957895	0.957895
ALPK3	15	85339911	85436713	278	0.924429	0.910072	0.845324	177	0.984181	0.983051	0.977401
ALDH1A3	15	101400009	101476830	292	0.93395	0.910959	0.886986	163	0.996487	1	0.993865
RAB11FIP3	16	455668	592481	468	0.939685	0.888889	0.861111	291	0.994429	0.993127	0.989691
CACNA1H	16	1183241	1291772	435	0.917963	0.885057	0.827586	202	0.983603	0.985149	0.955446
CLCN7	16	1474934	1545085	362	0.946819	0.91989	0.88674	249	0.996281	1	0.995984
CREBBP	16	3755056	3950121	424	0.880808	0.811321	0.693396	169	0.990176	0.994083	0.976331
ADCY9	16	3992650	4186186	762	0.940704	0.906824	0.897638	649	0.993093	0.992296	0.990755
ABAT	16	8748444	8898432	713	0.921137	0.889201	0.86676	553	0.991677	0.992767	0.981917
GRIN2A	16	9827265	10296611	1612	0.932386	0.905087	0.882134	1194	0.991719	0.9933	0.990787
PLA2G10	16	14746405	14808526	21	0.810138	0.761905	0.761905	18	0.9115	0.888889	0.888889
XPO6	16	28089298	28243239	460	0.923817	0.9	0.876087	355	0.992436	0.997183	0.983099
QPRT	16	29670441	29729314	114	0.889502	0.850877	0.824561	78	0.985688	0.974359	0.948718
MAPK3	16	30105426	30154630	57	0.750149	0.701754	0.666667	36	0.959897	0.944444	0.916667
ORAI3	16	30940405	30986259	45	0.843358	0.844444	0.844444	37	0.99739	1	1
ADCY7	16	50280462	50372043	189	0.87153	0.830688	0.798942	144	0.997493	1	0.993056
SLC6A2	16	55669542	55760104	328	0.95036	0.932927	0.878049	240	0.99596	1	0.995833
GNAO1	16	56205251	56411356	621	0.909927	0.845411	0.809984	384	0.992684	1	1
SLC12A3	16	56879119	56969762	381	0.956176	0.923885	0.908136	283	0.994275	0.996466	0.992933
CA7	16	66858282	66908049	87	0.937848	0.91954	0.908046	54	0.998537	1	1
TPPP3	16	67403712	67447421	22	0.502087	0.5	0.409091	2	1	1	1
NQO1	16	69723304	69780533	124	0.923955	0.862903	0.846774	98	0.993202	1	0.989796
COG4	16	70494472	70577457	110	0.819692	0.754545	0.745455	75	0.988196	0.986667	0.986667
DHX38	16	72107615	72166811	161	0.920596	0.900621	0.869565	98	0.99705	1	0.989796
ZFHX3	16	72796786	73112534	913	0.933879	0.9069	0.876232	669	0.990045	0.99701	0.995516
GABARAPL2	16	75580249	75631779	139	0.888958	0.856115	0.820144	75	0.988836	0.986667	0.986667
CMC2	16	80989699	81060502	484	0.933301	0.915289	0.909091	424	0.993704	0.997642	0.992925
CDH13	16	82640399	83850215	6274	0.941842	0.918393	0.893529	4475	0.992672	0.996648	0.99352
KIAA0513	16	85041375	85147828	565	0.948774	0.936283	0.915044	430	0.992471	0.995349	0.990698
CA5A	16	87901625	87990112	388	0.936283	0.917526	0.907216	331	0.986096	0.981873	0.975831
NXN	17	682553	902998	1316	0.935422	0.905775	0.87386	940	0.986729	0.984043	0.967021
CRK	17	1304647	1379561	269	0.911361	0.881041	0.851301	222	0.989788	0.995495	0.981982
TSR1;SRR	17	2187248	2260678	211	0.914267	0.862559	0.829384	163	0.978168	0.957055	0.92638
TRPV1;TRPV3	17	3393796	3532705	709	0.941571	0.921016	0.854725	509	0.983592	0.976424	0.968566
P2RX5	17	3546187	3619698	303	0.953138	0.910891	0.907591	260	0.992267	0.988462	0.984615
P2RX1	17	3779885	3839960	191	0.897049	0.863874	0.780105	143	0.989663	0.993007	0.979021
ARRB2	17	4593789	4644795	163	0.899129	0.846626	0.840491	120	0.997726	1	1
CHRNE	17	4781064	4826369	166	0.941877	0.909639	0.891566	139	0.995414	1	0.992806
DLG4;GABARAP	17	7073210	7165753	174	0.895518	0.862069	0.804598	114	0.99115	1	0.991228
TNK1	17	7264293	7313092	154	0.915142	0.863636	0.857143	106	0.96882	0.943396	0.933962
CHRNB1	17	7328406	7380932	110	0.895444	0.845455	0.827273	63	0.977114	0.968254	0.968254
TP53	17	7545097	7610868	203	0.940912	0.891626	0.871921	165	0.986863	0.981818	0.975758
PER1	17	8023788	8079678	142	0.920947	0.880282	0.873239	108	0.994745	0.990741	0.990741
DNAH9	17	11481748	11893065	1184	0.925155	0.883446	0.867399	897	0.991211	0.992196	0.987737
ZNF286A	17	15582891	15644100	241	0.900164	0.838174	0.784232	171	0.973176	0.964912	0.935673
ADORA2B	17	15828231	15899210	191	0.946509	0.931937	0.900524	125	0.985786	0.984	0.944
TRPV2	17	16298856	16360317	198	0.966616	0.959596	0.934343	143	0.994277	0.993007	0.993007
ZNF287	17	16433631	16492520	55	0.820074	0.745455	0.745455	34	0.99659	1	1
MED9	17	17360300	17416534	120	0.921305	0.85	0.816667	95	0.990321	0.978947	0.978947
ATPAF2;DRG2;GID4	17	17898373	18031299	314	0.924344	0.89172	0.869427	198	0.992586	0.994949	0.989899
SMCR7	17	18143848	18189095	87	0.932884	0.896552	0.896552	72	0.996378	1	1
MAPK7	17	19261034	19306857	103	0.884867	0.873786	0.864078	84	0.994209	1	1
ALDH3A2	17	19532064	19600908	178	0.945103	0.932584	0.865169	80	0.997905	1	1
ALDH3A1	17	19621298	19671746	217	0.906001	0.907834	0.792627	187	0.974949	1	0.871658
DHRS7B	17	21010241	21115285	193	0.872928	0.839378	0.818653	114	0.984144	0.973684	0.973684
PHF12	17	27212271	27298508	95	0.893023	0.863158	0.821053	76	0.998202	1	1
SSH2	17	27932957	28277246	347	0.832115	0.766571	0.752161	248	0.983509	0.971774	0.967742
BLMH;SLC6A4	17	28501337	28639184	213	0.848791	0.798122	0.774648	120	0.980533	0.958333	0.958333
CDK5R1	17	30794105	30838271	46	0.81609	0.76087	0.76087	26	0.996489	1	1
ZNHIT3	17	34822471	34875154	119	0.940172	0.907563	0.907563	72	0.995456	1	1
LHX1	17	35274772	35321915	104	0.877192	0.826923	0.807692	60	0.996875	1	1
ACACA	17	35421927	35786902	651	0.895019	0.858679	0.837174	502	0.99127	0.992032	0.986056
DUSP14	17	35829951	35893588	143	0.944787	0.916084	0.909091	90	0.991561	0.988889	0.988889
HNF1B	17	36026434	36125096	243	0.920732	0.884774	0.868313	199	0.994783	1	0.984925
SOCS7	17	36488007	36581846	189	0.876019	0.830688	0.804233	152	0.977934	0.960526	0.947368
PPP1R1B	17	37763177	37812878	41	0.777166	0.731707	0.658537	27	0.996619	1	1
ACLY	17	40003179	40095272	161	0.864358	0.832298	0.813665	129	0.991735	0.992248	0.976744
HCRT	17	40316078	40357470	58	0.871783	0.827586	0.758621	15	0.999919	1	1
MLX	17	40699078	40745221	84	0.852999	0.833333	0.785714	63	0.994989	1	0.984127
NAGS	17	42062032	42106436	96	0.924674	0.864583	0.802083	50	0.987026	1	0.94
HDAC5	17	42134121	42221014	147	0.923143	0.891156	0.870748	115	0.992192	0.991304	0.991304
GFAP	17	42962994	43012920	137	0.938243	0.919708	0.905109	114	0.996715	1	0.991228
CRHR1	17	43677710	43933194	292	0.827761	0.746575	0.715753	171	0.995296	0.994152	0.988304
ITGB3	17	45311208	45441658	518	0.962749	0.953668	0.932432	444	0.994881	0.995495	0.990991
CDK5RAP3	17	46027894	46079152	135	0.940932	0.903704	0.888889	118	0.994829	1	0.991525
PHB	17	47461410	47512267	98	0.936407	0.918367	0.826531	75	0.993533	1	0.973333
TAC4	17	47895671	47945379	81	0.873139	0.814815	0.814815	51	0.993704	1	1
ITGA3	17	48113340	48187849	245	0.925935	0.906122	0.877551	157	0.993253	0.993631	0.980892
PPP1R9B	17	48191101	48247877	118	0.872244	0.822034	0.677966	57	0.992403	1	0.964912
CACNA1G	17	48618429	48724832	260	0.931384	0.911538	0.876923	171	0.993141	0.994152	0.982456
CUEDC1	17	55918604	56052684	174	0.817994	0.775862	0.741379	53	0.967099	0.962264	0.924528
SUPT4H1	17	56402536	56449599	75	0.859886	0.813333	0.8	60	0.995758	1	1
MTMR4	17	56546893	56615251	74	0.903007	0.864865	0.864865	60	0.997834	1	1
PPM1E	17	56813230	57082540	336	0.842592	0.782738	0.776786	255	0.983779	0.976471	0.968627
SKA2	17	57167308	57252800	95	0.84837	0.810526	0.768421	74	0.991907	0.986486	0.972973
YPEL2	17	57389053	57499095	256	0.894742	0.859375	0.847656	204	0.995536	0.995098	0.990196
CLTC	17	57677050	57794317	191	0.887648	0.858639	0.853403	100	0.97777	0.96	0.96
CA4	17	58207302	58268260	99	0.894941	0.888889	0.868687	58	0.994423	1	0.982759
APPBP2	17	58500520	58623580	94	0.708511	0.648936	0.648936	33	0.995068	1	1
SCN4A	17	61995914	62070278	178	0.883773	0.820225	0.792135	101	0.98974	0.980198	0.980198
TEX2	17	62204795	62360653	349	0.910488	0.888252	0.86533	200	0.994826	0.995	0.995
GNA13	17	62985407	63072920	157	0.853619	0.828025	0.796178	39	0.914463	0.923077	0.846154
RGS9	17	63113456	63243821	532	0.92696	0.909774	0.900376	237	0.995983	1	0.995781
PRKCA	17	64278926	64826862	1739	0.946088	0.918919	0.909143	1442	0.995379	0.997226	0.995839
CACNG4	17	64940980	65049518	332	0.915276	0.873494	0.861446	253	0.991696	0.992095	0.992095
SSTR2	17	71141160	71188062	170	0.95044	0.929412	0.923529	152	0.992753	1	0.993421
SDK2	17	71310523	71660227	1306	0.944588	0.911179	0.887443	947	0.994066	0.995776	0.991552
SLC9A3R1	17	72724751	72785499	134	0.868385	0.835821	0.820896	93	0.979783	0.967742	0.967742
GRIN2C	17	72818162	72876966	177	0.935885	0.915254	0.881356	151	0.993988	1	0.986755
GRB2	17	73294157	73421790	296	0.935811	0.902027	0.888514	192	0.991528	0.984375	0.984375
ZACN	17	74055263	74098885	88	0.904496	0.852273	0.840909	74	0.992255	0.986486	0.986486
NPTX1	17	78420633	78470404	120	0.949504	0.908333	0.875	94	0.993592	0.989362	0.978723
ADCYAP1	18	884944	932173	216	0.953548	0.916667	0.902778	194	0.985339	0.969072	0.969072
DLGAP1	18	3476030	4475266	3439	0.937846	0.902297	0.880489	2725	0.988408	0.986422	0.976881
GNAL	18	11669014	11905683	747	0.922372	0.886212	0.859438	510	0.989724	0.982353	0.978431
SEH1L	18	12927983	13007536	276	0.927293	0.905797	0.804348	201	0.99341	1	1
RNMT	18	13706704	13784554	215	0.908929	0.874419	0.860465	82	0.988451	0.97561	0.97561
MC2R	18	13862043	13935535	285	0.922179	0.898246	0.884211	209	0.997989	1	1
SYT4	18	40827857	40877615	62	0.809866	0.774194	0.741935	45	0.994341	1	0.977778
MAPK4	18	48066484	48278196	681	0.94088	0.917768	0.854626	459	0.990321	0.993464	0.984749
DCC	18	49846542	51082273	4835	0.945373	0.923681	0.898656	3272	0.992305	0.99511	0.990526
NEDD4L	18	55691610	56088772	1183	0.915679	0.880811	0.852916	793	0.993545	0.994956	0.983607
BCL2	18	60770579	61006657	630	0.899364	0.842857	0.830159	469	0.982571	0.978678	0.976546
CYB5A	18	71900527	71979251	395	0.946133	0.921519	0.908861	337	0.99013	0.988131	0.982196
ZADH2	18	72889278	72941281	130	0.924634	0.9	0.892308	112	0.984162	0.982143	0.982143
KCNG2	18	77603668	77679816	281	0.951809	0.935943	0.911032	209	0.997531	1	1
PALM	19	688953	768330	440	0.946394	0.931818	0.909091	377	0.987141	0.986737	0.97878
GRIN3B	19	980437	1029723	361	0.974619	0.966759	0.947368	314	0.993692	1	1
KLF16	19	1832398	1883564	154	0.910636	0.896104	0.87013	133	0.986484	0.992481	0.977444
GNA15;GNA11	19	3074408	3183766	610	0.952908	0.932787	0.918033	461	0.982442	0.976139	0.967462
DAPK3	19	3938452	3991038	135	0.837717	0.814815	0.792593	42	0.958025	0.952381	0.904762
FEM1A	19	4771728	4815571	227	0.957809	0.920705	0.9163	195	0.986641	0.964103	0.958974
DNM2	19	10803794	10964160	379	0.896659	0.873351	0.852243	232	0.983241	0.987069	0.974138
CALR	19	13029414	13075304	67	0.861808	0.820896	0.791045	39	0.986575	0.974359	0.974359
PRKACA	19	14182507	14248559	116	0.913051	0.87069	0.827586	64	0.973165	0.96875	0.9375
SLC1A6	19	15040845	15141455	628	0.967964	0.952229	0.931529	545	0.993041	0.992661	0.979817
FCHO1	19	17838527	17919377	260	0.904342	0.869231	0.85	133	0.984546	0.984962	0.969925
KCNN1	19	18042111	18129930	222	0.941805	0.900901	0.891892	186	0.993835	0.994624	0.989247
RAB3A	19	18287611	18334874	134	0.908414	0.880597	0.858209	114	0.989425	0.982456	0.973684
PGPEP1	19	18431408	18500763	186	0.931419	0.887097	0.849462	144	0.99023	0.979167	0.979167
SSBP4	19	18510146	18565372	114	0.947576	0.912281	0.903509	94	0.997646	1	1
FKBP8	19	18622568	18674383	88	0.87584	0.840909	0.818182	73	0.985784	0.986301	0.972603
HOMER3	19	18997769	19072041	162	0.898331	0.851852	0.808642	105	0.989312	0.990476	0.971429
MAU2;GATAD2A	19	19411490	19639741	538	0.910135	0.884758	0.855019	274	0.991865	0.992701	0.981752
SCN1B	19	35501592	35551353	162	0.918876	0.882716	0.839506	122	0.987492	0.983607	0.983607
ZNF585A	19	37621001	37683615	195	0.893899	0.866667	0.85641	107	0.99023	0.990654	0.971963
ZFP36	19	39877487	39920052	106	0.907082	0.867925	0.783019	59	0.983295	0.983051	0.966102
CYP2A6;CYP2B6;EGLN2;CYP2A7;CYP2G1P;CYP2B7P1	19	41285047	41574301	1128	0.967653	0.951241	0.924645	794	0.993511	0.991184	0.984887
CYP2A13	19	41574356	41622100	213	0.933663	0.924883	0.840376	65	0.959904	0.969231	0.907692
ATP1A3;GRIK5	19	42450734	42589957	113	0.688704	0.584071	0.575221	64	0.978519	0.96875	0.953125
FOSB;RTN2	19	45951253	46020313	245	0.953388	0.906122	0.902041	210	0.99689	1	1
SLC1A5	19	47258140	47311842	181	0.949595	0.906077	0.878453	128	0.996483	1	1
PLA2G4C	19	48531100	48634109	508	0.961661	0.933071	0.927165	427	0.987026	0.976581	0.971897
GRIN2D	19	48878132	48968188	212	0.930315	0.877358	0.853774	174	0.991218	0.988506	0.988506
RPL18	19	49098584	49142675	110	0.940347	0.927273	0.9	94	0.988007	0.989362	0.978723
DHDH	19	49416939	49468226	194	0.96476	0.92268	0.917526	128	0.982656	0.953125	0.953125
SLC6A16	19	49772892	49848474	137	0.910524	0.875912	0.861314	111	0.991036	0.981982	0.981982
ALDH16A1	19	49936473	49994305	172	0.899126	0.866279	0.848837	140	0.995714	1	0.992857
KCNC3	19	50795199	50852634	116	0.925739	0.836207	0.818966	91	0.980195	0.945055	0.934066
SYT3	19	51105234	51163092	191	0.921257	0.895288	0.879581	147	0.994667	1	0.986395
LILRB1	19	55108384	55169004	255	0.905475	0.866667	0.835294	98	0.986119	0.979592	0.959184
SYT5	19	55664469	55711720	211	0.951943	0.938389	0.933649	161	0.997066	1	1
FKBP1A	20	1329621	1393816	213	0.926911	0.873239	0.849765	148	0.969396	0.932432	0.918919
PDYN;SIRPA	20	1854813	1994931	443	0.925459	0.900677	0.893905	346	0.994796	0.99711	0.99422
AVP;OXT	20	3032266	3085370	223	0.869743	0.802691	0.784753	166	0.984846	0.975904	0.951807
ADRA1D	20	4181278	4249659	295	0.968303	0.952542	0.908475	211	0.993214	0.995261	0.985782
GPCPD1	20	5505080	5611672	345	0.932226	0.901449	0.892754	286	0.994929	0.996503	0.993007
SNAP25	20	10179477	10308066	335	0.923604	0.877612	0.859701	255	0.99127	0.988235	0.988235
SLX4IP	20	10395951	10624027	606	0.943525	0.915842	0.89604	523	0.995538	0.994264	0.992352
CDK5RAP1	20	31926645	32009375	144	0.885524	0.826389	0.826389	111	0.991747	0.990991	0.990991
UQCC	20	33870369	34019945	315	0.91207	0.885714	0.873016	255	0.995792	1	0.996078
EPB41L1	20	34659426	34840721	203	0.829546	0.763547	0.753695	139	0.992093	0.992806	0.992806
DLGAP4	20	34874303	35177040	253	0.819006	0.719368	0.683794	169	0.976725	0.95858	0.952663
TGIF2	20	35181876	35242355	53	0.722375	0.622642	0.584906	27	0.974558	0.962963	0.962963
NNAT	20	36129607	36172090	79	0.911187	0.860759	0.848101	40	0.998357	1	1
SLC32A1	20	37333105	37378015	184	0.945722	0.929348	0.875	147	0.992757	1	0.972789
PLCG1	20	39746161	39824357	117	0.845392	0.803419	0.786325	55	0.993908	1	1
KCNS1	20	43700950	43749753	134	0.934054	0.880597	0.873134	71	0.994252	1	1
KCNB1	20	47968505	48120490	391	0.942869	0.915601	0.897698	278	0.990597	0.992806	0.982014
KCNG1	20	49600193	49659675	143	0.928627	0.909091	0.888112	119	0.992917	1	0.97479
GNAS	20	57394795	57506250	182	0.890351	0.846154	0.82967	119	0.996231	0.991597	0.991597
NTSR1	20	61320189	61414123	490	0.949842	0.926531	0.895918	347	0.993758	0.997118	0.991354
OGFR	20	61416177	61465352	219	0.945151	0.936073	0.899543	127	0.993019	1	0.984252
CHRNA4	20	61954662	62029489	299	0.917439	0.87291	0.846154	192	0.988068	0.984375	0.984375
ARFRP1	20	62309995	62359365	126	0.905528	0.880952	0.873016	104	0.99671	1	1
OPRL1	20	62691471	62751996	152	0.929934	0.894737	0.861842	123	0.996899	1	1
LTN1	21	30280466	30385277	234	0.883126	0.854701	0.84188	194	0.994644	1	0.989691
GRIK1	21	30889254	31332282	1274	0.924195	0.88383	0.868132	992	0.990702	0.990927	0.987903
SCAF4	21	33023313	33124431	131	0.837521	0.801527	0.793893	96	0.997274	1	0.989583
KCNE2	21	35716323	35763440	151	0.909735	0.887417	0.84106	68	0.996289	1	1
CLIC6	21	36021688	36110519	172	0.914316	0.889535	0.854651	145	0.99057	1	0.97931
KCNJ6	21	38976785	39308741	1144	0.948373	0.922203	0.909965	895	0.99621	0.996648	0.995531
DSCAM	21	41364343	42239039	3692	0.951568	0.925515	0.9052	2879	0.992422	0.995485	0.986801
COMT	22	19909263	19977498	317	0.932029	0.902208	0.861199	228	0.994661	0.995614	0.991228
MAPK1	22	22093947	22241970	380	0.93483	0.902632	0.855263	256	0.995091	1	0.992188
GNAZ	22	23392669	23487221	191	0.897365	0.837696	0.827225	123	0.9965	1	0.99187
ADORA2A	22	24793709	24858328	124	0.89539	0.879032	0.870968	103	0.997729	1	1
ADRBK2	22	25940861	26145258	441	0.854005	0.786848	0.741497	175	0.979624	0.965714	0.937143
XBP1	22	29170548	29216560	135	0.896117	0.859259	0.837037	113	0.993977	0.99115	0.99115
HORMAD2	22	30456453	30593062	275	0.939128	0.912727	0.88	224	0.993412	0.995536	0.986607
LIF	22	30616436	30662840	78	0.897046	0.794872	0.730769	52	0.995391	1	1
PLA2G3	22	31510793	31556469	114	0.92836	0.894737	0.842105	72	0.997427	1	1
LIMK2	22	31588250	31696066	259	0.917194	0.888031	0.84556	182	0.991892	1	0.983516
HMOX1	22	35757060	35810207	175	0.918463	0.88	0.857143	115	0.988415	0.991304	0.973913
MYH9	22	36657323	36804063	441	0.905765	0.877551	0.866213	356	0.99288	0.985955	0.985955
TXN2	22	36843093	36897687	194	0.926905	0.92268	0.907216	135	0.996645	1	1
MPST	22	37395683	37445863	124	0.913916	0.879032	0.862903	97	0.9957	1	1
GCAT	22	38183912	38233183	85	0.860175	0.8	0.8	62	0.996153	1	1
POLR2F	22	38329674	38404223	85	0.817243	0.741176	0.705882	58	0.991051	1	0.982759
PICK1;PLA2G6	22	38433262	38597836	566	0.932486	0.899293	0.886926	476	0.988955	0.989496	0.983193
CSNK1E	22	38666697	38814527	343	0.897975	0.842566	0.830904	265	0.98947	0.988679	0.984906
NPTXR	22	39194456	39260017	177	0.931457	0.903955	0.881356	147	0.986383	0.986395	0.972789
RPL3	22	39688887	39736391	209	0.933262	0.923445	0.889952	113	0.99561	1	0.982301
ATF4;MGAT3	22	39833325	39938691	225	0.855683	0.728889	0.688889	66	0.983839	0.969697	0.969697
CACNA1I	22	39946758	40105740	360	0.856961	0.808333	0.769444	166	0.981899	0.96988	0.951807
ST13	22	41200539	41273012	118	0.817394	0.762712	0.70339	78	0.988538	0.987179	0.987179
NAGA	22	42434338	42486846	90	0.899669	0.866667	0.844444	74	0.995011	1	1
CYP2D6	22	42502501	42546908	176	0.928336	0.897727	0.875	152	0.990456	0.986842	0.967105
POLDIP3	22	42959727	43030968	190	0.876495	0.826316	0.821053	151	0.991245	0.986755	0.986755
TTLL1	22	43415523	43505434	309	0.945157	0.919094	0.902913	269	0.991948	0.996283	0.988848
TSPO	22	43527520	43579248	176	0.912244	0.869318	0.863636	115	0.996148	1	1
PPARA	22	46526499	46659653	161	0.808242	0.770186	0.745342	123	0.972756	0.97561	0.943089
TRABD	22	50604359	50658027	209	0.959592	0.937799	0.885167	162	0.992302	0.993827	0.981481
HDAC10	22	50663613	50709834	198	0.955289	0.939394	0.90404	173	0.989839	0.99422	0.988439

## Sheet: EUR Addiction Summary
RegionName	chr_b37	start.pos	end.pos	maf01.count	maf01.ave.r2	maf01_r2_0.8	maf01_r2_0.9	maf05.count	maf05.ave.r2	maf05_r2_0.8	maf05_r2_0.9
GNB1	1	1696725	1842526	274	0.87575	0.821168	0.813869	211	0.994302	0.995261	0.990521
GABRD	1	1930768	1982192	153	0.945993	0.921569	0.888889	118	0.996317	1	1
PRDM16	1	2965742	3375185	1777	0.949007	0.912774	0.8852	1230	0.994862	0.997561	0.995935
PARK7	1	8001714	8065342	146	0.918758	0.890411	0.863014	115	0.991259	0.991304	0.982609
CA6	1	8985893	9055148	303	0.96088	0.924092	0.877888	213	0.997761	1	1
CTNNBIP1	1	9888334	9990316	187	0.846505	0.780749	0.727273	125	0.985904	0.992	0.96
ALDH4A1	1	19177924	19249293	353	0.948453	0.895184	0.858357	227	0.994109	0.995595	0.995595
HTR6	1	19971780	20026055	188	0.957671	0.920213	0.909574	153	0.996034	0.993464	0.993464
PLA2G2E	1	20226800	20270110	148	0.967623	0.952703	0.912162	102	0.998633	1	1
PLA2G5	1	20334672	20438394	373	0.954038	0.919571	0.879357	288	0.993981	0.993056	0.986111
PLA2G2F	1	20445823	20496879	142	0.904407	0.816901	0.78169	86	0.994462	0.988372	0.988372
CAMK2N1	1	20788884	20832728	105	0.933515	0.87619	0.847619	67	0.995329	1	1
PINK1	1	20939948	20998004	281	0.969321	0.957295	0.946619	255	0.996958	1	1
HSPG2	1	22128737	22283750	555	0.928722	0.89009	0.85045	318	0.993789	0.993711	0.987421
EPHB2	1	23017331	23261823	597	0.931119	0.864322	0.830821	439	0.995548	0.997722	0.997722
HTR1D	1	23498388	23541222	175	0.966594	0.954286	0.937143	154	0.996781	1	0.993506
ZNF436	1	23665941	23716357	129	0.928519	0.860465	0.821705	101	0.993977	0.990099	0.980198
CNR2	1	24180460	24259817	302	0.926414	0.884106	0.870861	263	0.992583	0.988593	0.977186
EPB41;OPRD1	1	29118654	29466558	913	0.944814	0.897043	0.870756	696	0.992351	0.994253	0.988506
HCRTR1	1	32063301	32118119	123	0.935927	0.934959	0.894309	97	0.995862	1	0.989691
PHC2	1	33769224	33916615	506	0.945326	0.909091	0.857708	403	0.995802	1	0.992556
DLGAP3	1	35311037	35390984	166	0.951984	0.891566	0.861446	133	0.995986	1	0.992481
GRIK3	1	37241128	37519844	645	0.917034	0.854264	0.815504	478	0.994906	0.993724	0.993724
CAP1	1	40486255	40558321	251	0.948569	0.932271	0.908367	230	0.993718	0.995652	0.982609
RIMS3	1	41066352	41151324	241	0.942166	0.904564	0.879668	178	0.997212	1	1
SLC6A9	1	44437172	44517164	195	0.925926	0.866667	0.835897	131	0.991704	0.992366	0.992366
AKR1A1	1	45996455	46055723	142	0.910441	0.852113	0.809859	112	0.988351	0.991071	0.946429
FAAH	1	46839939	46899520	170	0.92823	0.888235	0.841176	122	0.995624	1	0.991803
SLC1A7	1	53532851	53628289	517	0.963829	0.934236	0.920696	346	0.994137	0.991329	0.991329
C1orf123	1	53659772	53706289	88	0.877004	0.772727	0.738636	63	0.984799	0.968254	0.968254
DAB1	1	57443579	59032446	5383	0.956464	0.922905	0.888538	3948	0.994826	0.995441	0.989615
JUN	1	59226463	59269785	89	0.942166	0.921348	0.898876	58	0.995368	1	1
HOOK1	1	60260463	60362050	244	0.940724	0.893443	0.872951	155	0.993674	0.993548	0.993548
INADL	1	62188149	62664347	1778	0.952522	0.920135	0.879078	1228	0.993959	0.9943	0.990228
ROR1	1	64219690	64667179	1308	0.933856	0.889144	0.853976	988	0.996496	0.997976	0.994939
JAK1	1	65278906	65452619	518	0.936389	0.915058	0.889961	325	0.987121	0.987692	0.978462
LEPR;LEPROT	1	65866131	66123176	819	0.956723	0.929182	0.91453	634	0.992722	0.992114	0.987382
WDR78	1	67258572	67410570	380	0.935389	0.9	0.868421	279	0.994688	1	0.992832
NEGR1	1	71848625	72768405	2136	0.941026	0.896536	0.856273	1483	0.995615	0.995954	0.993257
GCLM	1	94332590	94395012	248	0.928676	0.883065	0.875	151	0.993943	0.993377	0.993377
GNAI3	1	110071186	110158454	153	0.876562	0.803922	0.75817	96	0.995354	1	0.989583
SLC6A17	1	110673132	110764823	222	0.932171	0.869369	0.842342	167	0.994633	0.994012	0.988024
KCNA2	1	111116202	111194096	197	0.954673	0.928934	0.862944	154	0.994673	1	1
KCNA3	1	111194310	111237655	111	0.956284	0.954955	0.891892	91	0.995206	1	1
DENND2D	1	111708591	111767160	145	0.954298	0.917241	0.903448	117	0.996385	1	0.991453
PIFO	1	111869195	111915639	257	0.957743	0.929961	0.914397	178	0.996336	1	0.994382
ADORA3	1	112005970	112126597	403	0.955011	0.918114	0.900744	299	0.994895	0.996656	0.993311
SYT6	1	114611914	114716472	435	0.948984	0.914943	0.873563	312	0.996728	1	0.99359
NGF	1	115808537	115900857	333	0.958573	0.921922	0.888889	191	0.995729	1	0.994764
ATP1A1	1	116895004	116967396	149	0.898908	0.812081	0.785235	43	0.985787	1	1
PHGDH	1	120234419	120306849	193	0.939069	0.901554	0.88601	146	0.993033	0.993151	0.986301
FMO5	1	146635884	146717230	455	0.949346	0.931868	0.903297	200	0.9907	0.99	0.98
SV2A	1	149854872	149909434	114	0.857624	0.780702	0.763158	83	0.989791	0.987952	0.987952
CA14	1	150210218	150257480	71	0.901599	0.830986	0.830986	55	0.996772	1	1
S100A10	1	151935386	151986714	168	0.968443	0.970238	0.964286	130	0.996647	1	1
NPR1	1	153631164	153686468	110	0.877943	0.836364	0.772727	78	0.990382	1	0.948718
CHRNB2	1	154520257	154572353	95	0.935674	0.894737	0.873684	77	0.995457	1	1
LENEP	1	154946062	154986791	50	0.89867	0.82	0.78	14	0.964196	0.928571	0.928571
MEX3A	1	156021804	156071789	69	0.899887	0.826087	0.782609	43	0.984051	0.976744	0.953488
NTRK1	1	156765542	156871642	280	0.95676	0.914286	0.896429	193	0.997061	1	0.994819
ARHGEF11	1	156884632	157035162	436	0.951752	0.912844	0.892202	310	0.996974	1	1
FCER1A	1	159239504	159298014	180	0.953739	0.916667	0.894444	113	0.988673	0.99115	0.964602
KCNJ9;ATP1A2	1	160031360	160133374	329	0.949596	0.917933	0.884498	253	0.99605	1	1
DCAF8	1	160165505	160274941	166	0.873745	0.789157	0.728916	85	0.993013	1	0.964706
USF1	1	160989041	161035769	134	0.901956	0.873134	0.850746	94	0.994835	1	0.989362
NIT1	1	161067862	161115235	93	0.927822	0.870968	0.827957	61	0.993113	1	1
APOA2;FCER1G	1	161165087	161213418	125	0.901809	0.824	0.752	93	0.987752	0.978495	0.978495
ATF6	1	161716034	161953860	788	0.937514	0.926396	0.812183	526	0.99352	0.996198	0.996198
SH2D1B	1	162345056	162401928	217	0.960537	0.9447	0.917051	170	0.995462	0.994118	0.988235
HSD17B7	1	162740496	162802608	175	0.929072	0.88	0.88	101	0.996472	1	1
PBX1	1	164508597	164874300	1146	0.954413	0.918848	0.899651	772	0.99374	0.992228	0.990933
ALDH9A1	1	165611449	165687900	392	0.976084	0.964286	0.94898	342	0.995965	1	0.991228
UCK2	1	165776732	165900855	291	0.94461	0.910653	0.879725	246	0.996598	0.995935	0.995935
KIFAP3	1	169870470	170063879	644	0.944762	0.925466	0.902174	544	0.995657	1	0.994485
FMO3	1	171040018	171106959	300	0.939983	0.913333	0.896667	197	0.992339	0.994924	0.979695
FMO4;FMO1;FMO2	1	171134388	171331223	723	0.945208	0.918396	0.893499	506	0.996415	0.998024	0.994071
MYOC	1	171584557	171641823	236	0.965267	0.932203	0.919492	196	0.994319	0.989796	0.989796
CACYBP	1	174948571	175001163	98	0.890494	0.846939	0.826531	70	0.993017	1	0.985714
RFWD2	1	175893967	176196370	755	0.924926	0.880795	0.856954	531	0.995649	0.996234	0.990584
PTGS2	1	186620944	186669559	201	0.897626	0.905473	0.741294	112	0.989137	0.991071	0.991071
PLA2G4A	1	186778032	186978113	703	0.945249	0.906117	0.874822	559	0.99123	0.994633	0.985689
ZBTB41	1	197102814	197189672	175	0.909666	0.834286	0.822857	148	0.975872	0.959459	0.952703
NAV1	1	201597450	201816102	593	0.952973	0.917369	0.883642	437	0.99527	0.995423	0.993135
SYT2;KDM5B	1	202539725	202797549	726	0.95716	0.922865	0.900826	507	0.995947	1	0.996055
ADORA1	1	203076836	203156533	234	0.939355	0.910256	0.880342	163	0.997691	1	1
AVPR1B	1	206204283	206251482	214	0.930283	0.869159	0.850467	149	0.995637	0.993289	0.986577
PLXNA2	1	208175588	208437665	824	0.940241	0.900485	0.864078	611	0.99559	1	0.99509
HSD11B1	1	209839525	209928295	213	0.935833	0.906103	0.882629	133	0.991272	0.984962	0.984962
ATF3	1	212718676	212814119	345	0.955219	0.936232	0.884058	219	0.996541	1	0.995434
TGFB2	1	218498676	218637961	307	0.955999	0.921824	0.876221	184	0.991003	0.983696	0.972826
DISC1	1	231644399	232197019	1697	0.948413	0.903359	0.860931	1123	0.994506	0.996438	0.994657
KCNK1	1	233729750	233828258	460	0.936854	0.893478	0.852174	299	0.988776	0.983278	0.959866
CHRM3	1	239529865	240092717	1647	0.937358	0.891925	0.853673	1044	0.992878	0.996169	0.981801
EXO1	1	241991493	242073241	397	0.962845	0.937028	0.929471	310	0.991304	0.993548	0.990323
HNRNPU	1	244993602	245047827	138	0.863526	0.818841	0.789855	90	0.993798	0.988889	0.988889
SMYD3	1	245892642	246690644	4151	0.960941	0.937846	0.905083	3005	0.993195	0.992013	0.984027
TMEM18	2	647973	697439	189	0.959815	0.936508	0.920635	168	0.996082	1	1
MYT1L	2	1772885	2355045	2095	0.950693	0.916468	0.869212	1314	0.990241	0.990107	0.98554
KCNF1	2	11032063	11074351	142	0.960748	0.943662	0.915493	85	0.994938	0.988235	0.988235
NTSR2	2	11778304	11830329	207	0.939634	0.908213	0.84058	163	0.987666	1	0.981595
ADCY3	2	25022039	25162055	540	0.972803	0.962963	0.940741	421	0.994623	0.997625	0.997625
POMC	2	25363722	25411559	131	0.917051	0.854962	0.847328	90	0.996751	1	1
FOSL2	2	28595669	28659445	166	0.92704	0.843373	0.831325	105	0.993143	0.990476	0.990476
PPP1CB	2	28954612	29045806	213	0.927847	0.892019	0.835681	163	0.991814	0.993865	0.97546
ALK	2	29395640	30164477	2914	0.953235	0.922443	0.891215	2091	0.993681	0.996652	0.995696
SRD5A2	2	31729656	31826040	235	0.911944	0.86383	0.846809	147	0.988329	0.986395	0.986395
BIRC6	2	32562096	32863965	791	0.897168	0.900126	0.553729	256	0.986743	0.980469	0.964844
KCNG3	2	42649157	42741237	274	0.924652	0.872263	0.846715	209	0.995874	1	0.995215
PRKCE	2	45859043	46435129	2333	0.958361	0.928847	0.883412	1604	0.993821	0.995636	0.992519
SOCS5	2	46906099	47009927	416	0.94332	0.90625	0.855769	328	0.993539	0.996951	0.996951
NRXN1	2	50125643	51279674	4047	0.943691	0.911292	0.880405	3246	0.993291	0.996303	0.991374
LGALSL	2	64661327	64708517	151	0.92788	0.880795	0.834437	107	0.990258	0.990654	0.953271
ACTR2	2	65434829	65518390	253	0.917813	0.873518	0.849802	207	0.995971	0.995169	0.995169
APLF	2	68674691	68877856	586	0.938211	0.90273	0.887372	323	0.996324	1	0.996904
ANXA4	2	69949127	70073596	345	0.897628	0.857971	0.852174	258	0.994972	0.996124	0.996124
TACR1	2	75253590	75446645	633	0.941606	0.892575	0.876777	465	0.99372	0.993548	0.989247
KCNIP3	2	95943072	96071825	174	0.85945	0.770115	0.718391	102	0.998985	1	1
ADRA2B	2	96758623	96801888	52	0.883187	0.846154	0.846154	32	0.997097	1	1
ANKRD23	2	97483651	97529758	67	0.8659	0.80597	0.776119	49	0.995916	1	1
SLC5A7	2	108582995	108650443	179	0.957028	0.921788	0.893855	134	0.993591	1	0.992537
ANAPC1	2	112505214	112661741	451	0.914962	0.855876	0.83592	349	0.994237	0.994269	0.991404
ACTR3	2	114627511	114739129	425	0.952245	0.924706	0.922353	317	0.995333	0.996845	0.996845
CCDC93	2	118653054	118791739	530	0.925258	0.888679	0.875472	433	0.98943	0.986143	0.979215
DBI	2	120104504	120150122	206	0.936231	0.907767	0.849515	154	0.995944	1	1
MGAT5	2	134991830	135232192	836	0.953824	0.923445	0.883971	544	0.99639	0.996324	0.996324
ZRANB3	2	135937574	136308806	700	0.920074	0.895714	0.872857	428	0.991949	0.992991	0.981308
LYPD6B	2	149874981	150091772	716	0.95766	0.928771	0.895251	586	0.993122	0.991468	0.989761
RIF1	2	152246397	152384527	364	0.913592	0.868132	0.840659	189	0.995895	1	1
NR4A2	2	157160944	157209287	73	0.906287	0.876712	0.794521	56	0.997314	1	1
SCN3A;SCN2A	2	165924030	166268820	898	0.949836	0.91314	0.887528	739	0.993523	0.993234	0.989175
SCN1A	2	166825670	167025642	742	0.950185	0.921833	0.90027	535	0.998194	1	1
SCN9A	2	167031697	167252497	810	0.950494	0.916049	0.890123	669	0.992528	0.992526	0.989537
GAD1	2	171653200	171737659	252	0.944465	0.900794	0.849206	133	0.98676	0.977444	0.969925
RAPGEF4	2	173580525	173937620	1112	0.950042	0.923561	0.873201	677	0.995006	1	0.992614
OLA1	2	174917175	175133365	738	0.963004	0.934959	0.902439	626	0.996063	1	0.992013
CHRNA1	2	175592323	175649200	176	0.949255	0.903409	0.875	146	0.998703	1	1
ATF2	2	175916978	176052934	389	0.942515	0.899743	0.884319	266	0.994307	1	1
OSGEPL1	2	190591386	190647953	114	0.875403	0.824561	0.815789	59	0.980822	0.966102	0.966102
NAB1	2	191493848	191577492	225	0.937582	0.893333	0.871111	173	0.989025	0.988439	0.976879
STAT1	2	191813762	191898976	221	0.923341	0.882353	0.855204	155	0.991556	0.987097	0.980645
MYO1B	2	192090107	192310115	477	0.905524	0.849057	0.815514	275	0.991079	0.989091	0.985455
CTLA4	2	204712511	204758683	100	0.92509	0.89	0.86	71	0.997606	1	1
CREB1	2	208374616	208490284	203	0.888327	0.817734	0.793103	118	0.995317	0.991525	0.991525
PECR	2	216841029	216966539	461	0.950505	0.913232	0.889371	364	0.988539	0.986264	0.972527
CXCR1;CXCR2	2	218970013	219051716	179	0.919727	0.905028	0.877095	88	0.996202	1	0.988636
GPBAR1;AAMP;TMBIM1	2	219105738	219177280	164	0.959035	0.926829	0.896341	104	0.994385	0.990385	0.990385
SLC11A1;VIL1;USP37;CTDSP1;RQCD1;C2orf62	2	219201579	219481158	615	0.91071	0.853659	0.83252	353	0.992655	0.994334	0.985836
PRKAG3;WNT10A;CYP27A1;STK36;RNF25;TTLL4;BCS1L;WNT6	2	219504379	219778651	511	0.9185	0.864971	0.831703	344	0.991318	0.988372	0.973837
CDK5R2;CRYBA2;FEV	2	219804350	219878127	116	0.918133	0.87931	0.836207	46	0.989015	0.978261	0.978261
IHH	2	219899142	219945238	126	0.920554	0.849206	0.833333	97	0.998208	1	1
STK16;ATG9A;SLC23A3;ZFAND2B;CNPPD1;DNAJB2;ABCB6	2	220006181	220171622	417	0.922803	0.846523	0.791367	229	0.989051	0.982533	0.973799
DES;DNPEP	2	220218180	220311461	187	0.908381	0.839572	0.807487	117	0.996828	1	1
STK11IP;CHPF;ASIC4;GMPPA;OBSL1;INHA;TMEM198;SLC4A3	2	220343587	220526702	405	0.907255	0.819753	0.790123	244	0.992938	0.983607	0.983607
KCNE4	2	223896648	223940357	152	0.932667	0.894737	0.848684	76	0.978859	0.947368	0.947368
TRIP12	2	230611930	230806655	308	0.897944	0.834416	0.74026	199	0.991456	0.994975	0.984925
CAB39	2	231557557	231705790	334	0.936272	0.868263	0.820359	242	0.991927	0.983471	0.983471
HTR2B	2	231952950	232009824	97	0.874335	0.783505	0.752577	48	0.996879	1	1
CHRND;CHRNG	2	233370870	233431113	261	0.978746	0.954023	0.942529	211	0.995077	0.995261	0.995261
UGT1A4	2	234607438	234701951	412	0.958443	0.917476	0.890777	281	0.994111	0.996441	0.989324
PER2	2	239132679	239218743	307	0.963318	0.95114	0.899023	229	0.994497	1	0.9869
GRM7	3	6882802	7803218	3607	0.956288	0.927086	0.90158	2783	0.994831	0.997844	0.994969
OXTR	3	8772095	8831300	323	0.969697	0.950464	0.925697	251	0.991913	0.996016	0.992032
THUMPD3	3	9384717	9448475	170	0.932276	0.852941	0.8	119	0.994136	1	0.991597
CPNE9;CAMK1	3	9725510	9831668	242	0.92716	0.876033	0.805785	136	0.993957	0.992647	0.992647
ATP2B2	3	10345707	10769716	1710	0.954773	0.922222	0.894152	1046	0.994386	0.994264	0.993308
SLC6A11	3	10837917	11000146	544	0.952391	0.904412	0.871324	412	0.992599	0.997573	0.992718
SLC6A1	3	11014420	11100935	310	0.940816	0.906452	0.845161	209	0.996687	1	1
HRH1	3	11158779	11324939	569	0.93591	0.889279	0.850615	374	0.993157	0.986631	0.983957
IQSEC1	3	12918542	13134617	759	0.949648	0.898551	0.864295	581	0.996415	1	0.998279
TMEM43	3	14146440	14205180	146	0.90007	0.842466	0.821918	104	0.994064	1	1
SLC6A6;GRIP2	3	14424076	14603588	628	0.947299	0.901274	0.867834	438	0.994435	0.995434	0.990868
MRPS25;NR2C2	3	14969236	15126816	372	0.931829	0.892473	0.844086	236	0.995559	1	0.995763
COLQ	3	15471640	15583258	332	0.959947	0.936747	0.906627	234	0.997141	1	1
GALNT15	3	15915569	16291253	1598	0.952127	0.918648	0.890488	1208	0.994624	0.995861	0.991722
SATB1	3	18369133	18500265	298	0.956475	0.912752	0.872483	201	0.994405	0.995025	0.99005
OXSM	3	25811563	25856025	98	0.855066	0.836735	0.806122	39	0.998823	1	1
CLASP2	3	33517739	33779705	468	0.929828	0.897436	0.846154	309	0.993729	0.996764	0.983819
PLCD1	3	38028987	38091154	204	0.905926	0.867647	0.794118	106	0.997754	1	1
SCN5A	3	38569553	38711164	448	0.95437	0.912946	0.875	333	0.993436	0.996997	0.993994
SCN10A	3	38718837	38855501	490	0.957871	0.932653	0.902041	336	0.995488	0.997024	0.991071
SCN11A	3	38867260	39012052	410	0.943324	0.892683	0.870732	292	0.995449	1	1
SLC6A20	3	45776941	45858035	200	0.963526	0.925	0.89	157	0.99237	0.993631	0.987261
GRM2	3	51721081	51772625	70	0.820346	0.728571	0.657143	33	0.978143	0.969697	0.909091
NISCH	3	52469524	52547088	140	0.901127	0.857143	0.8	110	0.985597	0.990909	0.972727
GLT8D1	3	52708500	52760099	86	0.923782	0.860465	0.837209	70	0.983505	0.985714	0.971429
MAGI1	3	65319906	66044509	2732	0.957236	0.923499	0.893485	1952	0.99399	0.995389	0.992316
FOXP1	3	70983865	71653140	1661	0.940158	0.891632	0.848886	1156	0.993337	0.99308	0.988754
PROK2	3	71800806	71854357	184	0.954747	0.923913	0.88587	151	0.994068	0.993377	0.993377
HTR1F	3	88011726	88062919	138	0.88747	0.833333	0.818841	114	0.992277	0.982456	0.973684
EPHA3	3	89136674	89551284	909	0.927923	0.894389	0.860286	720	0.993167	0.993056	0.9875
GABRR3	3	97685527	97774148	261	0.933451	0.885057	0.816092	207	0.996072	0.995169	0.995169
ZBTB11	3	101348283	101415988	144	0.941876	0.895833	0.875	110	0.998408	1	1
ALCAM	3	105065557	105315757	929	0.94579	0.92465	0.86437	673	0.995893	0.998514	0.998514
PVRL3	3	110770606	110933016	351	0.877736	0.826211	0.803419	94	0.996491	1	1
DRD3	3	113827557	113938254	329	0.933438	0.881459	0.857143	175	0.994723	0.988571	0.982857
ZBTB20	3	114036947	114886127	1791	0.919637	0.871022	0.831379	914	0.990733	0.992341	0.984683
LSAMP	3	115501210	116184385	1936	0.935763	0.885331	0.848657	1426	0.993698	0.995792	0.992987
PLA1A	3	119296695	119368658	261	0.959334	0.942529	0.8659	191	0.996764	1	1
NR1I2;GSK3B	3	119479331	119833264	714	0.920904	0.879552	0.82493	484	0.995115	1	0.989669
GPR156	3	119864328	119983325	407	0.942671	0.894349	0.862408	321	0.992478	0.990654	0.987539
ADCY5	3	122981143	123187392	528	0.90921	0.857955	0.829545	381	0.995057	0.989501	0.989501
ALDH1L1	3	125802404	125920029	562	0.959338	0.928826	0.914591	440	0.997643	1	1
MCM2	3	127297200	127361278	67	0.885285	0.746269	0.686567	42	0.988927	0.97619	0.97619
CNBP	3	128866658	128922810	66	0.782372	0.69697	0.590909	22	0.981703	1	0.863636
CPNE4	3	131233577	132024254	3576	0.957383	0.932327	0.91443	2867	0.994551	0.995117	0.990582
CDV3	3	133272434	133329118	173	0.933676	0.872832	0.849711	135	0.992312	1	0.977778
STAG1	3	136035999	136491245	825	0.926319	0.886061	0.830303	590	0.990742	0.989831	0.986441
NCK1	3	136561050	136687968	323	0.930627	0.882353	0.857585	263	0.996435	1	0.992395
ARMC8	3	137886115	138037228	164	0.799692	0.695122	0.634146	75	0.997126	1	1
PIK3CB	3	138351540	138498201	226	0.852216	0.778761	0.769912	153	0.994908	0.986928	0.986928
GRK7	3	141477043	141555892	234	0.924254	0.858974	0.833333	142	0.997527	1	1
TFDP2	3	141643270	141888386	962	0.944193	0.908524	0.883576	810	0.98806	0.992593	0.983951
GOLIM4	3	167707654	167833417	367	0.93891	0.915531	0.904632	292	0.993068	0.993151	0.986301
FNDC3B	3	171737418	172138492	1226	0.946164	0.902936	0.873573	908	0.995553	0.998899	0.993392
HTR3E;HTR3C;HTR3D	3	183729332	183844783	387	0.955213	0.914729	0.896641	327	0.995119	0.996942	0.996942
TPRG1	3	188645003	189061271	971	0.916403	0.856849	0.837281	619	0.9883	0.98546	0.983845
NAT8L	4	2041239	2090816	70	0.899666	0.842857	0.785714	48	0.992916	1	1
RNF4	4	2450795	2537586	269	0.931387	0.903346	0.843866	183	0.985454	0.989071	0.972678
HTT;GRK4	4	2945343	3265687	982	0.954993	0.92057	0.893075	558	0.993224	0.992832	0.987455
ADRA2C	4	3748296	3790253	185	0.948647	0.886486	0.87027	133	0.992449	0.984962	0.984962
NSG1	4	4329869	4440785	537	0.961725	0.925512	0.897579	394	0.995077	0.997462	0.989848
DRD5	4	9763258	9805633	134	0.901801	0.873134	0.843284	80	0.99361	0.9875	0.9875
CCKAR	4	26463018	26512042	191	0.945176	0.910995	0.884817	150	0.998154	1	1
CHRNA9	4	40317346	40377234	312	0.967641	0.951923	0.932692	269	0.995648	1	0.992565
UCHL1	4	41238898	41290446	222	0.957963	0.927928	0.918919	187	0.994202	0.989305	0.989305
GABRG1	4	46017787	46146082	445	0.920113	0.880899	0.820225	191	0.997988	1	1
GABRA2	4	46231581	46412421	459	0.937464	0.901961	0.854031	311	0.993705	0.993569	0.993569
GABRA4;GABRB1;COMMD8	4	46900917	47485676	1741	0.948839	0.914991	0.865594	1305	0.993614	0.991571	0.985441
CLOCK	4	56274068	56433076	635	0.951166	0.919685	0.902362	555	0.996432	0.996396	0.990991
AASDH	4	57184457	57273638	345	0.947763	0.910145	0.904348	259	0.991815	0.984556	0.980695
LPHN3	4	62046974	62958168	2347	0.941899	0.894759	0.853004	1529	0.992714	0.990844	0.988228
EPHA5	4	66165281	66556213	1663	0.960673	0.929645	0.902586	1211	0.99338	0.995045	0.992568
UGT2B10	4	69661713	69717741	228	0.941578	0.885965	0.872807	151	0.994737	0.993377	0.993377
UGT2A3	4	69774177	69837509	291	0.978927	0.965636	0.955326	209	0.998092	1	0.995215
UGT2B10	4	69850295	69906113	310	0.948854	0.932258	0.919355	233	0.990506	0.987124	0.987124
MOB1B	4	71748057	71873891	232	0.920618	0.87069	0.818966	80	0.967364	0.9625	0.925
NKX6-1	4	85394436	85439387	80	0.904715	0.85	0.85	43	0.981042	0.976744	0.976744
SNCA	4	90625250	90779447	662	0.947286	0.916918	0.900302	494	0.992346	0.989879	0.983806
GRID2	4	93205550	94713649	4137	0.939549	0.897752	0.856176	2594	0.993619	0.994988	0.986893
UNC5C	4	96063656	96490361	1617	0.963243	0.940631	0.908472	1112	0.994742	0.997302	0.993705
PDHA2	4	96741239	96782625	266	0.971408	0.954887	0.947368	213	0.996335	1	1
TSPAN5	4	99371518	99599812	769	0.943449	0.90117	0.820546	479	0.99389	0.993737	0.985386
ADH4;ADH5	4	99972130	100085449	663	0.954138	0.942685	0.926094	470	0.99321	0.995745	0.991489
ADH6	4	100103795	100160403	159	0.960777	0.937107	0.90566	112	0.997728	1	1
ADH1C;ADH1B;ADH1A	4	100177523	100293917	549	0.961617	0.947177	0.923497	439	0.992695	0.995444	0.993166
ADH7	4	100313418	100376667	236	0.948651	0.898305	0.872881	174	0.996484	0.994253	0.994253
TACR3	4	104490625	104660973	583	0.918745	0.867925	0.835334	413	0.987817	0.98063	0.966102
UGT8	4	115499611	115618202	299	0.896488	0.869565	0.862876	153	0.993237	1	1
TRPC3	4	122780183	122892909	206	0.906871	0.849515	0.81068	153	0.997929	1	1
SLC7A11	4	139065248	139183503	338	0.944679	0.911243	0.863905	229	0.994162	0.995633	0.9869
ANAPC10	4	145895727	146039693	176	0.784592	0.670455	0.619318	96	0.985348	0.979167	0.96875
NR3C2;ARHGAP10	4	148633453	149383672	1925	0.933103	0.880519	0.84	1288	0.990922	0.988354	0.983696
NPY2R	4	156109781	156158228	184	0.97368	0.956522	0.940217	158	0.997894	1	1
TDO2	4	156804845	156861558	215	0.940381	0.911628	0.846512	129	0.994885	1	0.992248
GLRB	4	157977277	158113242	591	0.944058	0.923858	0.91709	260	0.997518	1	1
GRIA2	4	158121295	158307226	357	0.886837	0.823529	0.803922	201	0.993235	0.99005	0.99005
NPY1R;NPY5R	4	164225117	164293086	287	0.927878	0.89547	0.881533	216	0.996151	1	1
GLRA3	4	175543198	175770465	970	0.949031	0.910309	0.883505	728	0.994569	0.994505	0.993132
NKD2	5	989077	1058927	315	0.934917	0.907937	0.847619	207	0.993782	0.995169	0.990338
SLC6A18;SLC6A19	5	1181710	1266304	471	0.95439	0.921444	0.887473	359	0.992388	0.986072	0.97493
SLC6A3	5	1372905	1465543	400	0.949286	0.8975	0.87	314	0.996073	1	0.993631
SRD5A1	5	6613500	6689675	345	0.939855	0.913043	0.742029	196	0.995093	0.994898	0.994898
ADCY2	5	7376343	7850194	1406	0.950567	0.913229	0.872688	966	0.995769	0.99793	0.996894
CTNND2	5	10951952	11924110	3248	0.94001	0.895012	0.858374	1957	0.994386	0.995401	0.993868
ZFR	5	32334456	32464844	426	0.947187	0.908451	0.868545	254	0.993513	0.996063	0.992126
RAD1	5	34885366	34938383	124	0.921645	0.870968	0.846774	73	0.996201	1	1
UGT3A1;UGT3A2	5	35933191	36087023	478	0.934219	0.891213	0.864017	351	0.99359	0.991453	0.991453
SLC1A3	5	36586457	36708436	383	0.950181	0.908616	0.86423	278	0.997172	0.996403	0.996403
GDNF	5	37792779	37859782	248	0.950717	0.927419	0.883065	168	0.99502	1	1
ARL15	5	53160614	53626403	1662	0.962705	0.938026	0.903129	1293	0.995181	1	0.993039
HTR1A	5	63235875	63278119	83	0.857037	0.795181	0.759036	59	0.995989	1	1
CCNB1	5	68442837	68494070	161	0.909168	0.838509	0.838509	136	0.984601	0.963235	0.963235
CARTPT	5	70994990	71036875	177	0.962766	0.932203	0.909605	138	0.99381	0.992754	0.992754
TNPO1	5	72092418	72230215	285	0.899977	0.821053	0.803509	228	0.996835	1	0.995614
F2R	5	75991868	76051595	228	0.956067	0.934211	0.907895	188	0.998355	1	1
CRHBP	5	76228680	76285299	220	0.974315	0.954545	0.945455	166	0.995756	1	1
WDR41	5	76708069	76808332	527	0.965492	0.952562	0.924099	361	0.99551	0.99723	0.99169
BHMT	5	78387604	78448113	212	0.942654	0.891509	0.877358	140	0.988649	0.978571	0.971429
JMY	5	78511925	78643038	361	0.914041	0.864266	0.850416	197	0.987264	0.979695	0.979695
HOMER1	5	78649647	78829659	510	0.931948	0.880392	0.843137	341	0.991343	0.982405	0.979472
MSH3	5	79930467	80192634	937	0.954621	0.916756	0.908218	793	0.994546	0.996217	0.991173
SSBP2	5	80693179	81067072	933	0.945685	0.914255	0.876742	607	0.99298	0.996705	0.985173
EDIL3	5	83216414	83700685	1204	0.929335	0.874585	0.839701	905	0.992919	0.99116	0.983425
CCNH	5	86667311	86728850	87	0.841633	0.781609	0.747126	20	0.965187	0.95	0.95
TMEM161B	5	87471023	87584665	199	0.928637	0.884422	0.824121	142	0.994799	1	0.985915
MEF2C	5	87994058	88219922	508	0.909279	0.864173	0.822835	324	0.994949	1	0.996914
CETN3	5	89669529	89725603	75	0.913524	0.84	0.746667	54	0.996143	1	1
MBLAC2	5	89734020	89790585	116	0.951918	0.931034	0.827586	89	0.997342	1	1
GPR98;LYSMD3	5	89791445	90480033	1912	0.945528	0.905335	0.868724	1354	0.994361	0.99483	0.991137
ARRDC3	5	90644541	90699149	100	0.905918	0.8	0.77	56	0.994251	0.982143	0.982143
RHOBTB3	5	95033337	95152071	325	0.958466	0.929231	0.889231	209	0.994971	0.995215	0.990431
LNPEP	5	96251346	96385115	486	0.927754	0.882716	0.835391	245	0.996361	1	0.995918
PPIP5K2	5	102435958	102559224	305	0.867404	0.845902	0.659016	135	0.995079	0.992593	0.992593
CAMK4	5	110539947	110840748	907	0.942235	0.9129	0.884234	687	0.990846	0.994178	0.989811
KCNN2	5	113678016	113852197	483	0.942552	0.89441	0.855072	364	0.994325	0.997253	0.997253
LOX	5	121378890	121434055	129	0.924473	0.875969	0.852713	70	0.997812	1	1
SNCAIP	5	121627386	121819794	335	0.91311	0.859701	0.832836	267	0.993691	0.996255	0.988764
ALDH7A1	5	125857533	125951082	321	0.965466	0.931464	0.903427	259	0.995614	0.996139	0.992278
ISOC1	5	128410442	128469719	213	0.951262	0.924883	0.910798	151	0.99674	1	1
HINT1	5	130474976	130521041	157	0.921971	0.898089	0.89172	47	0.989734	0.978723	0.978723
CSF2	5	131389485	131431863	84	0.878687	0.821429	0.797619	62	0.998765	1	1
IL13	5	131973865	132016801	88	0.933798	0.875	0.863636	59	0.999398	1	1
C5orf15	5	133271198	133324406	118	0.920966	0.855932	0.822034	79	0.990185	0.987342	0.987342
TRPC7	5	135528999	135721164	531	0.928655	0.877589	0.851224	382	0.995931	0.997382	0.997382
NR3C1	5	142637496	142835077	350	0.927534	0.871429	0.854286	268	0.992448	0.996269	0.985075
PLAC8L1	5	145443876	145503946	175	0.872544	0.84	0.84	148	0.977618	0.972973	0.972973
TCERG1	5	145806873	145911069	324	0.957763	0.950617	0.938272	272	0.995723	1	1
HTR4	5	147810595	148065296	772	0.970236	0.952073	0.933938	502	0.996457	0.996016	0.994024
ADRB2	5	148186156	148228197	166	0.933538	0.903614	0.873494	123	0.991604	0.98374	0.98374
SLC6A7;CAMK2A	5	149549520	149689403	415	0.956632	0.925301	0.908434	320	0.99609	1	0.99375
ANXA6	5	150460267	150557443	467	0.97548	0.952891	0.93576	395	0.996951	0.997468	0.997468
GLRA1;G3BP1	5	151131476	151324397	457	0.900379	0.840263	0.800875	342	0.993425	0.994152	0.994152
GRIA1	5	152849175	153213429	1526	0.944742	0.908912	0.827654	1123	0.99588	0.99911	0.997329
ADRA1B	5	159323740	159420017	316	0.939025	0.901899	0.882911	177	0.988705	0.988701	0.977401
GABRB2	5	160695436	160995130	875	0.953462	0.930286	0.899429	535	0.995116	1	0.996262
GABRA6	5	161092658	161149598	178	0.963801	0.94382	0.926966	156	0.99758	1	1
GABRA1	5	161254197	161346965	297	0.92721	0.878788	0.848485	220	0.987708	0.981818	0.968182
GABRG2	5	161474648	161602545	284	0.942596	0.866197	0.852113	217	0.993852	0.990783	0.990783
CCNG1	5	162844577	162895205	112	0.913993	0.866071	0.794643	65	0.986018	0.969231	0.969231
KCNMB1	5	169785165	169836681	226	0.963159	0.946903	0.911504	185	0.995964	1	0.994595
GABRP	5	170190723	170261050	286	0.939405	0.898601	0.818182	210	0.996987	1	1
FBXW11	5	171268556	171453877	281	0.82597	0.683274	0.66548	155	0.99109	0.987097	0.987097
HMP19	5	173452607	173556182	338	0.94515	0.905325	0.87574	200	0.997675	1	1
DRD1	5	174847675	174891163	153	0.94204	0.888889	0.869281	105	0.998619	1	1
SNCB	5	176027210	176077557	101	0.885836	0.792079	0.762376	62	0.996333	1	1
UNC5A	5	176217560	176327899	272	0.918258	0.878676	0.8125	105	0.980773	0.980952	0.980952
GRK6	5	176833687	176889850	106	0.864102	0.773585	0.745283	57	0.984871	0.964912	0.947368
GRM6	5	178385330	178442124	281	0.92195	0.893238	0.868327	171	0.981915	0.97076	0.97076
GCNT2	6	10472456	10649601	714	0.947136	0.911765	0.87535	514	0.996493	1	0.994163
EDN1	6	12270529	12317427	148	0.964407	0.939189	0.891892	97	0.997537	1	1
TBC1D7	6	13246774	13348787	535	0.954808	0.943925	0.928972	440	0.994248	0.995455	0.988636
SIRT5	6	13554761	13635390	165	0.948374	0.90303	0.854545	108	0.997839	1	1
DTNBP1	6	15503032	15683289	467	0.938537	0.901499	0.858672	339	0.994864	0.99705	0.9941
CAP2	6	17373736	17578023	592	0.940997	0.886824	0.856419	441	0.994383	0.993197	0.99093
FAM8A1	6	17580518	17631950	156	0.922884	0.884615	0.794872	93	0.994449	1	0.989247
TPMT	6	18108545	18175374	283	0.943632	0.918728	0.855124	157	0.989043	0.987261	0.974522
CDKAL1	6	20514688	21252634	2560	0.953528	0.919531	0.891797	2092	0.993221	0.996654	0.988528
ALDH5A1	6	24475197	24557435	465	0.955724	0.939785	0.905376	347	0.993755	0.994236	0.991354
GMNN	6	24755159	24806325	156	0.899425	0.833333	0.801282	79	0.988267	0.974684	0.974684
GABBR1	6	29503389	29620962	489	0.96623	0.952965	0.936605	316	0.995579	0.996835	0.996835
ATAT1	6	30574613	30634598	146	0.964695	0.952055	0.90411	39	0.994662	1	1
CCHCR1	6	31090216	31146015	655	0.988858	0.987786	0.984733	536	0.996302	1	1
TNF	6	31523344	31566112	192	0.969616	0.958333	0.942708	123	0.99255	1	1
CLIC1	6	31678358	31724341	109	0.990608	1	0.972477	61	0.995228	1	0.983607
EHMT2	6	31827537	31885464	195	0.973848	0.969231	0.933333	104	0.992899	1	1
GRM4	6	33969623	34143399	721	0.945657	0.915395	0.87656	364	0.99732	1	1
MAPK14	6	35975454	36099013	323	0.924511	0.869969	0.851393	274	0.992196	0.992701	0.981752
BTBD9	6	38116227	38627924	1490	0.937873	0.890604	0.855034	1012	0.992805	0.991107	0.98913
TREM1	6	41222999	41274457	151	0.947792	0.927152	0.89404	122	0.992472	1	0.983607
SLC29A1	6	44167242	44221888	190	0.959393	0.921053	0.852632	133	0.995765	1	1
GSTA1;GSTA2	6	52594885	52688664	305	0.920702	0.872131	0.832787	231	0.99776	1	1
GSTA3	6	52741439	52794496	193	0.92968	0.891192	0.880829	87	0.998179	1	1
GSTA4	6	52822746	52880178	233	0.970327	0.957082	0.918455	190	0.995158	1	0.994737
GCLC	6	53342140	53429927	332	0.941478	0.906627	0.855422	199	0.990101	0.98995	0.979899
HCRTR2	6	55019071	55167418	541	0.943356	0.914972	0.907579	374	0.99584	0.997326	0.997326
OGFRL1	6	71978477	72032230	289	0.9522	0.920415	0.903114	107	0.991259	0.981308	0.981308
MYO6	6	76438909	76649254	595	0.935403	0.912605	0.897479	353	0.995022	0.997167	0.994334
HTR1B	6	78151948	78193120	94	0.941395	0.904255	0.882979	77	0.997979	1	1
HTR1E	6	87627024	87746397	385	0.936468	0.903896	0.888312	239	0.995989	1	1
CNR1	6	88829585	88895767	207	0.94819	0.903382	0.888889	155	0.994105	1	0.993548
GABRR2;GABRR1	6	89867223	90045018	791	0.964466	0.939317	0.912769	536	0.995359	0.996269	0.992537
FAXC	6	99700793	99817531	431	0.959813	0.930394	0.918794	313	0.995354	1	0.99361
USP45	6	99860184	99983308	375	0.955291	0.92	0.896	315	0.994865	1	0.990476
ASCC3	6	100936608	101349224	1249	0.924391	0.899119	0.85028	649	0.995831	0.996918	0.995378
GRIK2	6	101826669	102537958	2534	0.953666	0.923441	0.878058	1769	0.991794	0.992086	0.986998
FRK	6	116242693	116401921	415	0.942375	0.901205	0.86506	243	0.990766	0.987654	0.979424
GJA1	6	121736745	121790873	247	0.98765	0.979757	0.975709	182	0.997588	1	1
THEMIS	6	128009339	128259776	558	0.916062	0.849462	0.810036	424	0.990432	0.981132	0.976415
EPB41L2	6	131140488	131404462	905	0.950185	0.919337	0.901657	596	0.99478	0.998322	0.989933
TAAR1	6	132946123	132987142	232	0.961434	0.939655	0.931034	165	0.995606	1	1
ALDH8A1	6	135218528	135291260	156	0.884396	0.807692	0.801282	120	0.996778	1	1
MAP7	6	136643419	136891957	310	0.802762	0.703226	0.674194	205	0.979584	0.970732	0.960976
VTA1	6	142448410	142562085	242	0.927264	0.896694	0.880165	207	0.987764	0.985507	0.985507
GRM1	6	146328782	146778734	993	0.91264	0.858006	0.819738	540	0.994943	0.994444	0.992593
UST	6	149048271	149418126	1264	0.961034	0.931171	0.891614	930	0.995575	0.997849	0.994624
PPP1R14C	6	150444188	150591528	659	0.963081	0.940819	0.896813	440	0.993784	0.997727	0.990909
RGS17	6	153311857	153472389	589	0.971126	0.950764	0.926995	521	0.996521	0.998081	0.996161
OPRM1	6	154311631	154588001	939	0.949287	0.899894	0.879659	710	0.996158	0.997183	0.991549
EZR	6	159166773	159260456	435	0.950156	0.924138	0.882759	331	0.996269	1	0.993958
IGF2R;SLC22A1	6	160370131	160599750	639	0.957902	0.920188	0.871674	445	0.994756	0.997753	0.991011
SLC22A2	6	160617794	160699963	309	0.960629	0.935275	0.92233	249	0.9942	0.995984	0.991968
SLC22A3	6	160749405	160893611	378	0.922613	0.888889	0.806878	265	0.996942	1	1
MAP3K4	6	161392759	161558417	456	0.9416	0.890351	0.857456	324	0.987745	0.981481	0.978395
PARK2	6	161748590	163168834	5959	0.957285	0.926162	0.90099	4812	0.994062	0.994805	0.989609
QKI	6	163815675	164019628	506	0.941925	0.897233	0.865613	356	0.998033	1	1
GNA12	7	2747741	2903959	823	0.940282	0.899149	0.869988	514	0.995289	0.998054	0.998054
SLC29A4	7	5302561	5363704	335	0.965453	0.946269	0.910448	272	0.995113	1	0.992647
AIMP2	7	6028882	6083465	268	0.949538	0.925373	0.906716	205	0.994854	1	1
DAGLB	7	6428747	6543849	533	0.949535	0.924953	0.883677	340	0.990647	0.994118	0.973529
HDAC9	7	18106572	19056992	2678	0.932032	0.883869	0.830471	1673	0.99401	0.998207	0.989839
NPY	7	24303807	24351484	226	0.960415	0.924779	0.90708	139	0.988524	0.978417	0.978417
CBX3	7	26220831	26273227	140	0.915875	0.871429	0.814286	28	0.989449	1	1
CRHR2	7	30671559	30759719	233	0.916872	0.866953	0.802575	140	0.991174	0.992857	0.992857
RALA	7	39643152	39767723	304	0.894425	0.805921	0.796053	195	0.994186	0.994872	0.989744
CAMK2B	7	44236749	44385230	454	0.952722	0.9163	0.878855	319	0.994492	1	0.996865
ADCY1	7	45593739	45782714	610	0.946406	0.911475	0.857377	344	0.995139	0.994186	0.994186
DDC	7	50506134	50653154	713	0.951177	0.913043	0.900421	499	0.996435	0.997996	0.995992
LIMK1	7	73478107	73556855	219	0.940478	0.86758	0.835616	151	0.984297	0.966887	0.960265
HIP1	7	75142619	75388290	951	0.946224	0.909569	0.884332	695	0.99336	0.997122	0.988489
GNAT3	7	80067987	80161242	298	0.949615	0.909396	0.879195	186	0.989955	0.989247	0.983871
GRM3	7	86253230	86514192	567	0.93358	0.897707	0.880071	391	0.995259	0.997442	0.997442
C7orf63	7	89854488	89960377	285	0.914837	0.877193	0.866667	190	0.993313	0.994737	0.989474
CDK14	7	90075738	90859904	2736	0.945519	0.914839	0.874269	1962	0.988952	0.989297	0.981142
TAC1	7	97341271	97389784	222	0.948316	0.914414	0.90991	201	0.995018	0.99005	0.99005
NPTX2	7	98226597	98279181	129	0.872575	0.782946	0.775194	80	0.982105	0.95	0.95
SMURF1	7	98605058	98761743	368	0.907051	0.850543	0.804348	228	0.991173	0.991228	0.986842
CPSF4	7	99016563	99074996	129	0.908113	0.875969	0.852713	47	0.994553	1	0.978723
ZKSCAN5	7	99082273	99151445	99	0.800163	0.747475	0.717172	29	0.991972	1	1
CYP3A4;CYP3A5	7	99225813	99401811	272	0.870322	0.790441	0.779412	134	0.99645	0.992537	0.992537
EPHB4	7	100380187	100445143	183	0.889552	0.830601	0.803279	128	0.995363	1	0.992188
ACHE	7	100467615	100514539	149	0.902284	0.852349	0.805369	110	0.991591	0.990909	0.990909
SYPL1	7	105710814	105773093	225	0.947163	0.884444	0.875556	168	0.996623	1	0.994048
PRKAR2B	7	106665178	106822256	399	0.914674	0.874687	0.842105	298	0.991216	0.993289	0.993289
LAMB1	7	107544246	107663804	317	0.929606	0.880126	0.832808	235	0.988526	0.987234	0.974468
NRCAM	7	107768071	108116841	1355	0.951347	0.912177	0.890037	911	0.993087	0.994512	0.994512
CAV2	7	115908127	116168595	868	0.939821	0.908986	0.869816	730	0.990293	0.991781	0.982192
KCND2	7	119893722	120410387	1107	0.929184	0.887986	0.861789	638	0.992595	0.992163	0.989028
TAS2R16	7	122614759	122655754	138	0.93136	0.891304	0.891304	113	0.998963	1	1
GRM8	7	126058652	126913147	2543	0.928891	0.880063	0.861974	1958	0.994063	0.993871	0.990807
LEP	7	127861331	127917682	172	0.933287	0.837209	0.796512	121	0.995961	1	0.983471
METTL2B	7	128096783	128162978	295	0.966745	0.942373	0.922034	217	0.995571	1	0.990783
C7orf49	7	134757117	134875578	380	0.969	0.944737	0.921053	341	0.995145	0.997067	0.997067
CHRM2	7	136533399	136721771	634	0.934707	0.900631	0.873817	494	0.993781	0.995951	0.991903
KCNH2	7	150622044	150695402	170	0.947097	0.917647	0.888235	132	0.996098	1	1
CDK5	7	150730899	150775052	125	0.938886	0.904	0.88	97	0.995616	1	1
HTR5A	7	154842034	154899102	253	0.950567	0.897233	0.885375	183	0.991632	0.978142	0.978142
DLGAP2	8	1429532	1676642	1279	0.950456	0.917905	0.876466	977	0.993689	0.992835	0.98567
CSMD1	8	2772875	4872328	18688	0.957082	0.929099	0.894906	13848	0.993866	0.996823	0.992201
CTSB	8	11680034	11745646	380	0.952799	0.939474	0.884211	267	0.996933	1	1
ASAH1	8	17893925	17962507	441	0.960193	0.941043	0.931973	296	0.991329	0.993243	0.993243
CSGALNACT1	8	19241672	19635382	1803	0.945528	0.905713	0.870771	1395	0.992936	0.992832	0.990681
LPL	8	19776582	19844770	309	0.964219	0.932039	0.912621	157	0.996168	1	1
SLC18A1	8	19982366	20060717	313	0.940587	0.881789	0.853035	245	0.992784	0.991837	0.987755
GFRA2	8	21529530	21666346	370	0.934737	0.872973	0.851351	231	0.998537	1	1
R3HCC1	8	23125612	23173792	215	0.962936	0.92093	0.893023	147	0.995946	1	0.993197
DPYSL2	8	26351709	26535693	873	0.968478	0.950745	0.923253	661	0.996139	0.998487	0.993949
ADRA1A	8	26585667	26742922	764	0.957197	0.920157	0.90445	556	0.995411	0.998201	0.994604
CHRNA2	8	27297278	27356813	235	0.957339	0.897872	0.889362	188	0.992575	0.989362	0.989362
PNOC	8	28154649	28220868	236	0.934464	0.898305	0.889831	189	0.99226	0.989418	0.989418
DUSP4	8	29170579	29228267	175	0.909929	0.874286	0.857143	144	0.996701	1	1
RAB11FIP1	8	37696465	37777015	83	0.842869	0.698795	0.662651	54	0.994559	1	0.981481
ADRB3	8	37800514	37844184	67	0.791945	0.686567	0.686567	46	0.997135	1	1
STAR	8	37980218	38028600	92	0.797016	0.684783	0.684783	33	0.951144	0.909091	0.909091
IKBKB	8	42108820	42210171	219	0.90155	0.872146	0.844749	90	0.994835	1	1
CHRNB3;CHRNA6	8	42532562	42643929	441	0.924393	0.895692	0.886621	150	0.997325	1	1
OPRK1	8	54118276	54184194	321	0.946236	0.919003	0.909657	217	0.994899	0.995392	0.981567
PENK	8	57333513	57379282	172	0.934436	0.883721	0.872093	109	0.998378	1	1
CRH	8	67068612	67110846	109	0.905003	0.853211	0.844037	64	0.999324	1	1
ADHFE1	8	67324718	67401044	320	0.926199	0.903125	0.88125	180	0.993147	0.988889	0.983333
SGK3	8	67604653	67794257	406	0.897829	0.849754	0.807882	168	0.977123	0.970238	0.964286
KCNB2	8	73429626	73870584	1448	0.949922	0.911602	0.892265	1003	0.994562	0.996012	0.99003
STAU2	8	74312604	74679943	1219	0.938139	0.899098	0.867925	859	0.994953	0.994179	0.989523
ZNF704	8	81520686	81807016	504	0.871951	0.787698	0.755952	354	0.991416	1	0.985876
CA13;CA3;CA2;CA1	8	86112845	86413721	500	0.905423	0.846	0.818	303	0.995579	0.9967	0.993399
RPL30	8	99017079	99077818	173	0.935977	0.895954	0.884393	139	0.995306	1	0.992806
NIPAL2	8	99184387	99326621	406	0.961469	0.935961	0.889163	303	0.995417	0.9967	0.993399
RRM2B	8	103196729	103271346	276	0.945866	0.92029	0.880435	168	0.992655	1	1
RAD21	8	117838173	117907105	232	0.953198	0.943966	0.913793	119	0.996729	1	1
ADCY8	8	131772547	132072835	1197	0.965246	0.939014	0.915622	864	0.9963	1	0.998843
PTK2	8	141648481	142031412	768	0.892403	0.813802	0.783854	548	0.995363	0.99635	0.994526
ARC	8	143672405	143715833	149	0.969929	0.946309	0.919463	126	0.998802	1	1
JRK	8	143718874	143771412	301	0.955195	0.930233	0.906977	195	0.997431	1	1
GPIHBP1	8	144275068	144319044	225	0.971315	0.946667	0.92	197	0.992057	0.984772	0.974619
MAPK15	8	144778507	144824633	125	0.919049	0.872	0.784	74	0.993824	1	0.986486
GRINA;PLEC	8	144969321	145087583	308	0.9324	0.873377	0.847403	223	0.993727	0.991031	0.991031
FAM203A	8	145172672	145215620	42	0.963768	0.952381	0.952381	37	0.994382	1	1
KCNV2	9	2697526	2750037	200	0.941432	0.86	0.825	152	0.991725	0.980263	0.980263
SLC1A1	9	4470427	4607469	579	0.925778	0.858377	0.835924	424	0.99155	0.988208	0.981132
JAK2	9	4965086	5148183	529	0.935867	0.897921	0.867675	412	0.994913	0.992718	0.987864
MPDZ	9	13085703	13299563	387	0.918214	0.865633	0.78553	237	0.991843	0.991561	0.983122
NFIB	9	14061842	14418982	1010	0.929445	0.879208	0.837624	673	0.990854	0.988113	0.985141
TTC39B	9	15150842	15327358	660	0.96125	0.922727	0.893939	511	0.992614	0.992172	0.988258
MLLT3	9	20324968	20642514	651	0.902746	0.823349	0.780338	402	0.988913	0.982587	0.982587
MTAP	9	21782635	22049593	661	0.922063	0.86233	0.838124	508	0.987879	0.982283	0.980315
C9orf24	9	34359017	34417849	148	0.955294	0.925676	0.912162	127	0.995376	0.992126	0.992126
SIGMAR1	9	34614719	34657823	93	0.892059	0.83871	0.795699	57	0.99921	1	1
CA9	9	35653915	35701154	147	0.953906	0.931973	0.904762	101	0.994154	0.990099	0.990099
ALDH1B1	9	38372661	38418662	271	0.957674	0.922509	0.896679	196	0.996335	1	0.989796
APBA1	9	72022449	72307275	778	0.944021	0.902314	0.868895	567	0.991835	0.992945	0.989418
ALDH1A1	9	75495578	75715358	463	0.916964	0.861771	0.818575	300	0.997337	1	1
GNA14	9	80017995	80283232	934	0.940694	0.882227	0.817987	635	0.995081	1	0.992126
GNAQ	9	80315191	80666219	676	0.926876	0.89645	0.847633	512	0.995061	1	0.988281
NTRK2	9	87263466	87658505	1192	0.945907	0.90604	0.876678	645	0.996174	0.99845	0.993798
SYK	9	93544012	93680842	669	0.965586	0.938714	0.916293	523	0.99573	0.998088	0.996176
GABBR2	9	101030364	101491479	1993	0.961358	0.935775	0.902659	1424	0.994173	0.996489	0.988062
LPPR1	9	103771031	104107417	1281	0.958392	0.943013	0.90242	774	0.994725	0.994832	0.99354
GRIN3A	9	104311634	104520862	855	0.948933	0.923977	0.905263	645	0.995784	0.99845	0.990698
ZNF462	9	109605378	109793796	379	0.926789	0.881266	0.804749	198	0.993825	0.984848	0.984848
UGCG	9	114639206	114715433	436	0.958023	0.940367	0.926606	277	0.996797	1	0.99278
KIAA1958;INIP	9	115229248	115500387	706	0.934043	0.886686	0.84136	518	0.989359	0.998069	0.992278
CDK5RAP2	9	123131147	123362448	371	0.916299	0.865229	0.822102	196	0.986449	0.984694	0.979592
FBXW2	9	123499254	123575740	130	0.901012	0.846154	0.807692	93	0.986744	0.989247	0.989247
C5	9	123694614	123832554	374	0.919396	0.893048	0.855615	299	0.993291	1	0.983278
PTGS1	9	125112809	125177982	216	0.941795	0.888889	0.856481	138	0.996008	1	0.992754
GAPVD1	9	128004111	128147290	243	0.890852	0.802469	0.765432	162	0.99735	1	1
PBX3	9	128489617	128749655	426	0.919204	0.86385	0.795775	257	0.997151	0.996109	0.996109
ANGPTL2	9	129829628	129905044	120	0.854858	0.775	0.758333	60	0.994867	1	1
SH2D3C	9	130480596	130561048	210	0.905391	0.861905	0.842857	96	0.989532	0.989583	0.989583
DNM1;C9orf16	9	130902539	131037527	314	0.925687	0.878981	0.856688	215	0.996551	0.995349	0.995349
ODF2	9	131197434	131283571	176	0.888069	0.840909	0.806818	124	0.988089	0.975806	0.975806
NCS1	9	132914857	133019583	492	0.951551	0.916667	0.898374	350	0.994462	0.997143	0.997143
DBH	9	136481485	136544466	354	0.958841	0.915254	0.887006	212	0.991266	0.981132	0.981132
GPSM1	9	139201932	139274057	269	0.948155	0.925651	0.888476	184	0.994827	0.994565	0.994565
EGFL7	9	139533308	139587130	191	0.901864	0.832461	0.827225	125	0.988181	0.984	0.984
GRIN1	9	140013609	140083214	180	0.94214	0.872222	0.85	116	0.995605	1	1
EHMT1	9	140493444	140750578	751	0.946437	0.901465	0.86285	478	0.994747	0.997908	0.993724
CACNA1B	9	140752241	141039076	814	0.909757	0.832924	0.783784	424	0.991866	0.992925	0.978774
AKR1C3;AKR1C2;AKR1C1	10	4914796	5169878	1545	0.953669	0.919741	0.893851	1214	0.990925	0.990939	0.983526
AKR1C4	10	5218798	5280910	448	0.948921	0.930804	0.908482	378	0.993724	1	0.989418
PHYH	10	13299796	13362130	336	0.96686	0.940476	0.89881	270	0.990339	0.992593	0.97037
GAD2	10	26485236	26613491	470	0.934055	0.889362	0.876596	406	0.992542	0.995074	0.992611
ITGB1	10	33169246	33267293	338	0.949906	0.920118	0.908284	281	0.993399	0.992883	0.989324
NRP1	10	33446419	33644006	832	0.954917	0.930288	0.878606	611	0.995163	0.996727	0.99509
CREM	10	35395769	35521886	310	0.937692	0.909677	0.896774	270	0.997186	1	1
MAPK8	10	49494682	49667402	456	0.936936	0.901316	0.875	278	0.994535	0.996403	0.996403
SLC18A3;CHAT	10	50797141	50921939	397	0.941125	0.901763	0.869018	248	0.997202	1	1
DNA2;RUFY2	10	70080864	70251878	585	0.938775	0.905983	0.870085	374	0.992227	0.989305	0.983957
HK1	10	71009756	71181637	678	0.96101	0.930678	0.899705	447	0.995081	0.997763	0.991051
CDH23	10	73136691	73595704	1711	0.956786	0.925774	0.895967	1203	0.994445	0.995012	0.99335
ADK	10	75890943	76489061	1124	0.901304	0.848754	0.825623	806	0.994515	0.992556	0.988834
KCNMA1	10	78609359	79417577	2417	0.943932	0.901945	0.866777	1815	0.990637	0.993388	0.991736
GRID1	10	87339312	88146250	2744	0.952121	0.924198	0.88156	1620	0.993037	0.996296	0.99321
SNCG	10	88698288	88743017	157	0.954753	0.955414	0.929936	122	0.995911	1	0.991803
GLUD1	10	88789959	88874776	223	0.916822	0.865471	0.852018	145	0.997209	0.993103	0.993103
PANK1	10	91319254	91425329	423	0.97109	0.943262	0.926714	331	0.992855	0.987915	0.987915
HTR7	10	92480576	92637671	461	0.922364	0.887202	0.869848	349	0.995044	0.994269	0.994269
CYP2C8	10	96776529	96849254	308	0.9542	0.935065	0.909091	264	0.990672	0.992424	0.973485
ALDH18A1	10	97345686	97436567	349	0.942414	0.922636	0.919771	293	0.995552	1	1
EXOSC1	10	99175666	99225768	98	0.923163	0.867347	0.826531	68	0.984414	0.970588	0.955882
TRIM8	10	104384252	104438076	146	0.933067	0.890411	0.863014	99	0.997197	1	1
ADRA2A	10	112816790	112860662	83	0.918155	0.843373	0.831325	57	0.9976	1	1
VTI1A	10	114186756	114598504	1027	0.928456	0.872444	0.825706	654	0.991276	0.992355	0.989297
NHLRC2	10	115594391	115692265	118	0.828456	0.669492	0.618644	63	0.99515	1	0.984127
ADRB1	10	115783806	115826667	145	0.935095	0.903448	0.875862	125	0.994568	0.992	0.984
PNLIPRP2	10	118360465	118424654	283	0.93962	0.879859	0.876325	226	0.993908	0.99115	0.99115
SLC18A2	10	118980584	119058941	257	0.939384	0.914397	0.891051	144	0.987081	0.986111	0.979167
PRLHR	10	120332916	120375160	210	0.964422	0.947619	0.938095	131	0.996538	1	1
GRK5	10	120947197	121235131	1025	0.94532	0.913171	0.876098	607	0.993229	0.991763	0.988468
OAT	10	126065872	126127545	221	0.964589	0.950226	0.936652	195	0.991819	0.994872	0.989744
CALY	10	135118928	135170475	158	0.894664	0.797468	0.740506	54	0.998147	1	1
CYP2E1	10	135320867	135394724	413	0.941746	0.910412	0.891041	293	0.993045	0.986348	0.986348
PTDSS2	11	430280	511387	348	0.933013	0.893678	0.862069	260	0.993724	0.996154	0.984615
DRD4	11	617305	660705	214	0.94526	0.892523	0.850467	158	0.995802	1	0.993671
TH	11	2165159	2213035	190	0.954671	0.915789	0.868421	155	0.995873	1	0.993548
KCNQ1	11	2446221	2890340	1485	0.934162	0.880135	0.836364	1083	0.994742	0.99446	0.992613
CHRNA10	11	3666817	3712614	232	0.948524	0.926724	0.900862	159	0.990717	0.993711	0.981132
CCKBR	11	6260904	6313357	201	0.921172	0.870647	0.835821	142	0.995964	1	0.992958
KCNC1	11	17737495	17824602	236	0.915875	0.826271	0.792373	156	0.996253	1	1
TPH1	11	18022084	18082335	131	0.92191	0.847328	0.839695	112	0.981645	0.955357	0.955357
SLC6A5	11	20600946	20696610	499	0.960343	0.945892	0.915832	366	0.995042	1	0.994536
BDNF	11	27656442	27763605	183	0.954192	0.918033	0.879781	141	0.996213	1	0.992908
KCNA4	11	30011288	30058577	137	0.931444	0.890511	0.854015	67	0.997589	1	1
FBXO3	11	33742490	33816071	247	0.949986	0.931174	0.923077	171	0.993934	1	1
CAT	11	34440472	34513607	307	0.955917	0.934853	0.928339	266	0.99677	1	0.992481
SLC1A2	11	35252752	35461610	717	0.956157	0.921897	0.888424	554	0.997376	1	0.994585
API5	11	43313505	43386080	156	0.952235	0.929487	0.878205	103	0.994013	1	0.990291
CHRM4	11	46386640	46428107	51	0.648875	0.54902	0.509804	27	0.970651	0.925926	0.925926
RAPSN	11	47439308	47490730	140	0.933412	0.9	0.871429	118	0.985544	0.983051	0.974576
MTCH2	11	47618858	47684206	99	0.847699	0.79798	0.757576	74	0.987004	0.986486	0.986486
P2RX3	11	57085841	57157549	185	0.925461	0.87027	0.832432	108	0.99488	1	1
CNTF	11	58370146	58413205	119	0.885305	0.823529	0.815126	85	0.996871	1	0.988235
MS4A2	11	59836137	59885940	173	0.935435	0.890173	0.872832	115	0.998002	1	1
SYT7	11	61261188	61368344	244	0.914343	0.860656	0.82377	69	0.994656	1	1
DAGLA	11	61427905	61534474	236	0.946034	0.919492	0.881356	189	0.99572	1	0.994709
CHRM1	11	62656151	62709012	122	0.907543	0.860656	0.827869	82	0.99627	1	1
SLC22A25	11	62911296	63017124	382	0.934231	0.91623	0.884817	243	0.995738	1	0.99177
ATL3	11	63376437	63459444	133	0.872345	0.804511	0.729323	96	0.978822	0.958333	0.958333
BAD	11	64017300	64072176	85	0.871404	0.811765	0.729412	53	0.982252	0.981132	0.981132
NRXN2	11	64353646	64510660	257	0.907264	0.821012	0.774319	181	0.993141	0.994475	0.994475
CFL1;FOSL1	11	65602285	65687997	161	0.878736	0.826087	0.801242	102	0.992976	1	0.980392
ADRBK1	11	67013905	67074029	83	0.8327	0.710843	0.710843	16	0.92946	0.875	0.875
ALDH3B2	11	67409633	67468685	175	0.922919	0.874286	0.862857	141	0.995227	0.992908	0.992908
ALDH3B1	11	67756048	67816743	143	0.92189	0.881119	0.86014	114	0.99732	1	1
GAL	11	68431983	68478643	112	0.909326	0.875	0.857143	83	0.998282	1	1
CTTN;SHANK2	11	70224612	70955842	2232	0.948577	0.90457	0.866039	1446	0.990923	0.987552	0.985477
KCNE3	11	74145886	74198600	173	0.929385	0.878613	0.849711	140	0.982407	0.964286	0.957143
ARRB1	11	74951166	75082875	365	0.932137	0.876712	0.841096	271	0.994694	0.99631	0.98893
CTSC	11	88006760	88090941	313	0.964714	0.942492	0.926518	279	0.995278	0.996416	0.996416
GRM5	11	88217744	88819113	2130	0.952306	0.931925	0.912207	1222	0.993244	0.994272	0.988543
NAALAD2	11	89847818	89945779	481	0.963188	0.943867	0.931393	401	0.99571	0.995012	0.992519
MTMR2	11	95546044	95677371	423	0.931758	0.886525	0.8487	237	0.995429	0.995781	0.995781
GRIA4	11	105460800	105872819	888	0.940109	0.891892	0.858108	688	0.99612	0.99564	0.994186
AASDHPPT	11	105928292	105989419	119	0.890676	0.815126	0.798319	76	0.995093	0.986842	0.986842
DRD2;ANKK1	11	113238513	113366413	355	0.946997	0.904225	0.884507	286	0.994719	0.996503	0.996503
HTR3A;HTR3B	11	113755518	113881034	355	0.926628	0.859155	0.816901	230	0.990602	0.995652	0.986957
NNMT	11	114108553	114203238	255	0.927845	0.858824	0.827451	186	0.995902	0.994624	0.989247
APOA1	11	116686469	116728338	180	0.98391	0.972222	0.927778	111	0.996143	0.990991	0.990991
SCN2B;SCN4B	11	117984092	118067337	304	0.949463	0.917763	0.898026	194	0.997076	1	1
HMBS;DPAGT1	11	118935587	118992852	157	0.965551	0.936306	0.898089	136	0.997686	1	0.992647
GRIK4	11	120362468	120876969	1631	0.938463	0.89393	0.863887	1201	0.993894	0.995837	0.995004
SCN3B	11	123479895	123545315	345	0.942783	0.892754	0.837681	269	0.988608	0.981413	0.966543
SNX19	11	130725766	130806382	404	0.965735	0.950495	0.925743	321	0.996176	0.993769	0.993769
OPCML	11	132264875	133422403	4289	0.952521	0.916531	0.885987	2856	0.994252	0.997549	0.991947
SLC6A12;SLC6A13	12	279243	392039	487	0.945117	0.913758	0.858316	287	0.994525	0.996516	0.993031
KCNA6	12	4898342	4980278	382	0.966481	0.947644	0.91623	294	0.99596	0.996599	0.993197
KCNA1	12	4999073	5047422	152	0.952108	0.894737	0.861842	118	0.989151	0.974576	0.966102
KCNA5	12	5133085	5175954	172	0.961162	0.936047	0.912791	136	0.9915	1	0.985294
GABARAPL1	12	10345489	10395724	241	0.946835	0.921162	0.892116	186	0.995108	1	0.994624
GRIN2B	12	13694410	14153022	1644	0.961722	0.94708	0.905109	1121	0.992531	0.998216	0.99554
RECQL	12	21601844	21674603	395	0.953221	0.924051	0.903797	293	0.99435	0.996587	0.996587
C2CD5	12	22581518	22717452	247	0.895848	0.838057	0.825911	184	0.987304	0.983696	0.978261
LRRK2	12	40598813	40783086	754	0.96192	0.945623	0.924403	570	0.996938	1	0.998246
ADCY6	12	49139975	49202820	150	0.932288	0.9	0.86	108	0.993795	1	1
ATF1	12	51137789	51234943	215	0.910322	0.883721	0.832558	137	0.995411	1	0.978102
SCN8A	12	51965020	52226648	539	0.915303	0.860853	0.823748	337	0.992616	0.994065	0.994065
NR4A1	12	52396616	52473291	207	0.939421	0.879227	0.806763	136	0.994675	1	0.992647
AMHR2	12	53797639	53845318	96	0.898363	0.864583	0.802083	76	0.993313	1	0.973684
NPFF	12	53880474	53921422	43	0.841459	0.767442	0.674419	23	0.998535	1	1
ITGA5	12	54769045	54833050	85	0.887582	0.811765	0.705882	56	0.993162	1	0.964286
PDE1B	12	54923177	54993023	197	0.952362	0.918782	0.822335	118	0.995379	0.991525	0.991525
TAC3	12	57383781	57430344	94	0.891423	0.819149	0.797872	57	0.998878	1	1
LRIG3	12	59245937	59334319	302	0.921369	0.880795	0.870861	123	0.981812	0.97561	0.95935
AVPR1A	12	63516539	63566590	214	0.946594	0.897196	0.883178	133	0.980933	0.954887	0.954887
TMEM5	12	64153583	64223338	191	0.916101	0.879581	0.811518	99	0.977322	0.969697	0.929293
GRIP1	12	66721211	67217894	1756	0.954479	0.91344	0.88041	1351	0.993823	0.993338	0.988157
KCNMB4	12	70740062	70848072	428	0.95996	0.941589	0.934579	353	0.995936	1	0.997167
TMEM19	12	72059878	72117839	110	0.933434	0.881818	0.845455	87	0.996288	1	1
TPH2	12	72312626	72446221	424	0.950345	0.917453	0.903302	290	0.994333	0.989655	0.989655
SYT1	12	79237773	79865788	1709	0.935806	0.899941	0.867759	1096	0.993737	0.994526	0.991788
SLC6A15	12	85233267	85326608	210	0.923982	0.852381	0.82381	152	0.99395	0.993421	0.986842
DUSP6	12	89721837	89766296	142	0.967147	0.950704	0.922535	79	0.995036	1	1
ELK3	12	96568207	96681606	353	0.94352	0.909348	0.830028	219	0.991963	0.995434	0.981735
TDG	12	104339593	104402656	279	0.972988	0.956989	0.942652	201	0.99324	0.995025	0.99005
ALDH1L2	12	105393562	105498341	459	0.946583	0.910675	0.888889	369	0.995867	0.99729	0.99187
DAO	12	109232708	109314710	315	0.937934	0.888889	0.844444	166	0.987154	0.975904	0.96988
ALDH2	12	112184691	112267789	99	0.839176	0.767677	0.757576	70	0.995051	1	1
DTX1	12	113475662	113555833	349	0.945264	0.905444	0.882521	264	0.98235	0.973485	0.973485
NOS1	12	117625947	117819607	593	0.949969	0.900506	0.870152	456	0.994464	0.991228	0.991228
PXN	12	120628242	120723574	157	0.848191	0.764331	0.713376	107	0.99069	0.990654	0.981308
PLA2G1B	12	120739914	120785592	117	0.936451	0.897436	0.880342	97	0.994126	1	1
RNF10	12	120952132	121035397	305	0.938697	0.918033	0.908197	240	0.991458	1	1
MLEC	12	121104949	121159667	193	0.95321	0.932642	0.911917	104	0.993169	1	0.990385
P2RX7	12	121550622	121644354	500	0.964477	0.95	0.926	395	0.993707	0.994937	0.992405
HCAR3;HCAR2;HCAR1	12	123165840	123235129	210	0.934664	0.909524	0.866667	171	0.993219	0.994152	0.982456
OGFOD2	12	123439354	123484588	48	0.781063	0.708333	0.6875	20	0.99913	1	1
P2RX2	12	133175366	133218972	231	0.955273	0.922078	0.878788	159	0.997134	1	1
CHFR	12	133396938	133484204	445	0.941055	0.885393	0.862921	324	0.983311	0.972222	0.969136
GPR12	13	27309339	27354922	163	0.963309	0.944785	0.932515	140	0.995133	1	1
PDX1	13	28474168	28520451	214	0.935436	0.88785	0.864486	174	0.990564	0.982759	0.971264
MAB21L1	13	36027926	36535382	1983	0.964128	0.936964	0.912758	1514	0.996204	0.998679	0.998018
LHFP	13	39897029	40197356	1107	0.962895	0.930443	0.915086	812	0.996728	0.997537	0.996305
NAA16	13	41865341	41971166	298	0.93176	0.895973	0.852349	252	0.992557	0.996032	0.972222
CPB2	13	46607322	46699211	311	0.949152	0.92283	0.897106	259	0.998105	1	1
HTR2A	13	47385677	47491211	379	0.959884	0.936675	0.918206	298	0.997138	1	1
RCBTB1	13	50086082	50179719	523	0.966832	0.950287	0.92543	437	0.989143	0.988558	0.974828
DIAPH3	13	60219721	60758119	1533	0.921498	0.883235	0.840835	927	0.992418	0.995685	0.994606
NALCN	13	101686130	102088843	1667	0.959641	0.928614	0.906419	1238	0.994141	0.99273	0.991115
F10	13	113757113	113823843	186	0.917522	0.83871	0.77957	132	0.981636	0.954545	0.94697
GRK1	13	114301597	114458637	188	0.935367	0.904255	0.861702	148	0.997417	1	1
PNP	14	20917538	20966165	216	0.951618	0.921296	0.87037	173	0.991792	0.99422	0.965318
HNRNPC	14	21657296	21757638	259	0.893735	0.830116	0.783784	179	0.992572	0.994413	0.98324
ABHD4	14	23047147	23101265	250	0.967685	0.94	0.92	213	0.995476	1	1
OXA1L	14	23215731	23260998	213	0.948521	0.896714	0.849765	171	0.978837	0.959064	0.929825
ADCY4	14	24767555	24824277	203	0.950113	0.926108	0.916256	146	0.995897	1	1
RALGAPA1	14	35987558	36298432	477	0.907047	0.840671	0.784067	245	0.992213	0.995918	0.979592
SSTR1	14	38657204	38702268	139	0.943407	0.884892	0.870504	104	0.992514	0.990385	0.990385
MIS18BP1	14	45652393	45742605	170	0.89563	0.811765	0.788235	88	0.99326	1	1
GNG2	14	52293952	52456518	719	0.954457	0.913769	0.888734	390	0.996912	1	0.997436
GCH1	14	55288724	55389542	343	0.94305	0.906706	0.889213	257	0.988717	0.976654	0.972763
MNAT1	14	61181459	61455398	458	0.853058	0.781659	0.762009	107	0.97265	0.953271	0.943925
MAX	14	65452819	65589413	377	0.928039	0.888594	0.856764	226	0.99214	0.99115	0.986726
GPHN	14	66954125	67668525	2646	0.936569	0.920635	0.902494	1146	0.990962	0.99651	0.986911
ZFYVE1	14	73416153	73513920	430	0.960025	0.946512	0.925581	349	0.991266	0.994269	0.977077
PTGR2	14	74298534	74372168	341	0.958774	0.926686	0.920821	288	0.998021	1	1
ALDH6A1	14	74504368	74571196	246	0.963038	0.947154	0.934959	222	0.996998	1	1
AREL1	14	75107955	75199807	120	0.818757	0.758333	0.75	91	0.991957	0.989011	0.989011
DLST	14	75328594	75390450	173	0.902076	0.861272	0.861272	142	0.996374	1	1
FOS	14	75725481	75768937	154	0.920787	0.876623	0.844156	94	0.997672	1	1
GSTZ1	14	77767230	77817940	162	0.926811	0.876543	0.851852	109	0.989854	0.990826	0.990826
CALM1	14	90843327	90894619	139	0.9152	0.884892	0.856115	103	0.987155	0.980583	0.980583
ASB2	14	94380499	94463076	337	0.94162	0.910979	0.813056	214	0.994733	0.990654	0.985981
NDN	15	23910554	23952450	176	0.891347	0.823864	0.778409	115	0.970117	0.947826	0.947826
GABRG3;GABRB3;GABRA5	15	26768694	27798373	3689	0.945214	0.907021	0.88154	2676	0.993977	0.994021	0.991031
CHRFAM7A	15	30633443	30705864	39	0.579869	0.461538	0.461538	24	0.803661	0.708333	0.708333
CHRNA7;CHRFAM7A	15	32302686	32482384	466	0.93246	0.875536	0.839056	272	0.987613	0.985294	0.981618
RYR3	15	33583177	34178303	2835	0.95649	0.931217	0.885362	1998	0.993848	0.994494	0.989489
CHRM5	15	34241089	34377287	439	0.928473	0.886105	0.876993	327	0.991278	0.987768	0.987768
PLA2G4B	15	42108979	42160346	176	0.943945	0.886364	0.869318	139	0.995483	1	1
PLA2G4D	15	42339881	42406752	353	0.974176	0.954674	0.937677	325	0.996648	1	0.996923
PLA2G4F	15	42413332	42468839	157	0.934238	0.872611	0.808917	93	0.99308	0.989247	0.978495
RFX7	15	56359479	56555483	609	0.920079	0.871921	0.850575	478	0.99583	1	0.993724
GCOM1;POLR2M	15	57864102	58029755	636	0.935064	0.897799	0.861635	415	0.991462	0.990361	0.985542
ALDH1A2	15	58225622	58591462	1316	0.932143	0.889058	0.860942	968	0.995056	0.998967	0.993802
RORA	15	60760483	61541502	2466	0.958086	0.926196	0.896188	1822	0.993898	0.995609	0.99067
CA12	15	63595730	63694075	278	0.950549	0.931655	0.892086	169	0.99458	1	1
MTFMT	15	65273850	65341977	185	0.927709	0.891892	0.864865	80	0.988804	0.9875	0.9875
PTPLAD1	15	65802827	65890693	227	0.869171	0.819383	0.797357	82	0.990132	0.97561	0.97561
MAP2K1	15	66659211	66803882	492	0.947108	0.896341	0.865854	377	0.99084	0.98939	0.984085
NEO1	15	73324825	73617547	752	0.919041	0.87633	0.848404	539	0.994774	0.996289	0.990724
NRG4	15	76214328	76324785	290	0.923238	0.906897	0.872414	68	0.997452	1	1
CHRNB4;CHRNA5;CHRNA3	15	78837862	78972874	388	0.999668	1	1	303	0.999574	1	1
HOMER2	15	83497729	83641476	384	0.948809	0.90625	0.882812	217	0.996535	1	1
BTBD1	15	83665181	83756106	260	0.92864	0.873077	0.830769	163	0.989519	0.97546	0.97546
ALPK3	15	85339911	85436713	320	0.949503	0.915625	0.85	220	0.988608	0.986364	0.986364
ALDH1A3	15	101400009	101476830	170	0.932213	0.864706	0.835294	109	0.993518	0.990826	0.990826
RAB11FIP3	16	455668	592481	434	0.932092	0.882488	0.854839	292	0.990366	0.986301	0.979452
CACNA1H	16	1183241	1291772	497	0.928455	0.857143	0.772636	290	0.987976	0.982759	0.962069
CLCN7	16	1474934	1545085	481	0.970965	0.950104	0.912682	392	0.994478	1	0.992347
CREBBP	16	3755056	3950121	189	0.79521	0.619048	0.539683	89	0.984771	0.977528	0.955056
ADCY9	16	3992650	4186186	876	0.953634	0.9121	0.889269	681	0.994374	0.995595	0.994126
ABAT	16	8748444	8898432	998	0.96358	0.933868	0.908818	738	0.992213	0.99458	0.98916
GRIN2A	16	9827265	10296611	2127	0.952503	0.925247	0.882934	1622	0.995711	0.998767	0.997534
PLA2G10	16	14746405	14808526	45	0.822796	0.733333	0.733333	32	0.986167	0.96875	0.96875
XPO6	16	28089298	28243239	206	0.86257	0.781553	0.747573	145	0.992158	0.993103	0.972414
QPRT	16	29670441	29729314	108	0.892538	0.842593	0.796296	88	0.985532	0.965909	0.943182
MAPK3	16	30105426	30154630	65	0.819231	0.738462	0.707692	40	0.979231	0.95	0.95
ORAI3	16	30940405	30986259	60	0.884118	0.816667	0.816667	48	0.998016	1	1
ADCY7	16	50280462	50372043	250	0.932875	0.876	0.828	188	0.996657	1	0.994681
SLC6A2	16	55669542	55760104	363	0.94873	0.911846	0.881543	221	0.997609	1	1
GNAO1	16	56205251	56411356	586	0.934262	0.895904	0.858362	380	0.996732	0.997368	0.994737
SLC12A3	16	56879119	56969762	382	0.963273	0.937173	0.897906	299	0.995443	1	0.989967
CA7	16	66858282	66908049	98	0.907099	0.867347	0.846939	77	0.997862	1	1
TPPP3	16	67403712	67447421	77	0.884264	0.805195	0.792208	16	0.994625	1	1
NQO1	16	69723304	69780533	142	0.874939	0.823944	0.795775	96	0.996347	1	1
COG4	16	70494472	70577457	122	0.845498	0.770492	0.762295	85	0.98822	0.988235	0.976471
DHX38	16	72107615	72166811	197	0.935549	0.878173	0.847716	125	0.993694	1	0.992
ZFHX3	16	72796786	73112534	925	0.937537	0.888649	0.817297	494	0.994966	0.997976	0.995951
GABARAPL2	16	75580249	75631779	152	0.930454	0.888158	0.855263	83	0.994518	1	1
CMC2	16	80989699	81060502	479	0.965723	0.956159	0.943633	378	0.995327	1	0.997354
CDH13	16	82640399	83850215	7514	0.958886	0.931062	0.897525	5638	0.993676	0.997517	0.992373
KIAA0513	16	85041375	85147828	622	0.955448	0.92926	0.914791	438	0.992601	0.997717	0.995434
CA5A	16	87901625	87990112	562	0.948945	0.909253	0.873665	399	0.98829	0.989975	0.969925
NXN	17	682553	902998	1332	0.94697	0.913664	0.866366	889	0.98921	0.985377	0.970754
CRK	17	1304647	1379561	323	0.92331	0.866873	0.820433	228	0.991538	0.995614	0.973684
TSR1;SRR	17	2187248	2260678	222	0.937111	0.887387	0.824324	170	0.975437	0.952941	0.952941
TRPV1;TRPV3	17	3393796	3532705	650	0.955237	0.907692	0.881538	484	0.989195	0.979339	0.977273
P2RX5	17	3546187	3619698	376	0.939031	0.880319	0.848404	271	0.992381	0.99262	0.98893
P2RX1	17	3779885	3839960	233	0.938726	0.871245	0.845494	187	0.992556	0.994652	0.97861
ARRB2	17	4593789	4644795	210	0.95787	0.909524	0.904762	156	0.994703	0.99359	0.99359
CHRNE	17	4781064	4826369	178	0.930764	0.882022	0.842697	137	0.995277	1	0.985401
DLG4;GABARAP	17	7073210	7165753	171	0.910273	0.859649	0.830409	102	0.991723	0.990196	0.980392
TNK1	17	7264293	7313092	193	0.938968	0.891192	0.854922	141	0.980252	0.978723	0.950355
CHRNB1	17	7328406	7380932	124	0.924151	0.862903	0.83871	98	0.985908	0.969388	0.969388
TP53	17	7545097	7610868	249	0.945084	0.891566	0.851406	179	0.992338	0.994413	0.988827
PER1	17	8023788	8079678	185	0.928428	0.891892	0.848649	104	0.992225	0.980769	0.980769
DNAH9	17	11481748	11893065	1203	0.939661	0.888612	0.863674	906	0.993345	0.993377	0.992274
ZNF286A	17	15582891	15644100	239	0.887981	0.8159	0.761506	150	0.975051	0.946667	0.94
ADORA2B	17	15828231	15899210	163	0.884186	0.815951	0.791411	99	0.991891	0.989899	0.979798
TRPV2	17	16298856	16360317	224	0.950298	0.910714	0.879464	180	0.996262	0.994444	0.994444
ZNF287	17	16433631	16492520	143	0.938079	0.867133	0.846154	74	0.989478	0.986486	0.959459
MED9	17	17360300	17416534	140	0.924068	0.871429	0.842857	83	0.993608	1	0.975904
ATPAF2;DRG2;GID4	17	17898373	18031299	262	0.925794	0.874046	0.858779	194	0.992858	0.994845	0.984536
SMCR7	17	18143848	18189095	91	0.872157	0.824176	0.824176	70	0.996894	1	1
MAPK7	17	19261034	19306857	48	0.812655	0.729167	0.729167	31	0.996335	1	1
ALDH3A2	17	19532064	19600908	222	0.946418	0.905405	0.878378	114	0.997814	1	1
ALDH3A1	17	19621298	19671746	124	0.935515	0.895161	0.846774	81	0.996342	1	1
DHRS7B	17	21010241	21115285	219	0.926149	0.853881	0.799087	119	0.985727	0.97479	0.966387
PHF12	17	27212271	27298508	113	0.875291	0.814159	0.716814	76	0.998508	1	1
SSH2	17	27932957	28277246	489	0.868242	0.789366	0.775051	269	0.987749	0.981413	0.977695
BLMH;SLC6A4	17	28501337	28639184	259	0.893465	0.841699	0.810811	184	0.989242	0.983696	0.972826
CDK5R1	17	30794105	30838271	65	0.890782	0.815385	0.723077	39	0.998507	1	1
ZNHIT3	17	34822471	34875154	116	0.870375	0.844828	0.827586	60	0.996661	1	1
LHX1	17	35274772	35321915	107	0.914785	0.850467	0.794393	51	0.997535	1	1
ACACA	17	35421927	35786902	718	0.917984	0.848189	0.789694	455	0.992862	0.991209	0.982418
DUSP14	17	35829951	35893588	181	0.938901	0.889503	0.856354	141	0.997456	1	0.992908
HNF1B	17	36026434	36125096	324	0.930952	0.882716	0.864198	235	0.996427	1	1
SOCS7	17	36488007	36581846	258	0.896881	0.833333	0.825581	203	0.981646	0.975369	0.970443
PPP1R1B	17	37763177	37812878	94	0.91923	0.882979	0.829787	43	0.994707	1	0.976744
ACLY	17	40003179	40095272	232	0.934793	0.892241	0.87069	173	0.993557	1	0.99422
HCRT	17	40316078	40357470	34	0.811804	0.705882	0.617647	16	0.985032	1	0.9375
MLX	17	40699078	40745221	101	0.898634	0.831683	0.811881	76	0.995154	0.986842	0.986842
NAGS	17	42062032	42106436	128	0.96372	0.945312	0.867188	80	0.993958	1	0.975
HDAC5	17	42134121	42221014	173	0.919243	0.849711	0.791908	115	0.995592	1	0.991304
GFAP	17	42962994	43012920	168	0.953454	0.940476	0.904762	128	0.996932	1	1
CRHR1	17	43677710	43933194	1398	0.96688	0.944206	0.925608	1224	0.993032	0.99183	0.988562
ITGB3	17	45311208	45441658	526	0.956452	0.93346	0.914449	356	0.996733	0.997191	0.991573
CDK5RAP3	17	46027894	46079152	173	0.927113	0.884393	0.861272	128	0.997392	1	1
PHB	17	47461410	47512267	144	0.933237	0.895833	0.833333	95	0.991873	0.989474	0.989474
TAC4	17	47895671	47945379	75	0.874585	0.8	0.76	47	0.987227	0.978723	0.978723
ITGA3	17	48113340	48187849	268	0.942504	0.880597	0.854478	184	0.990052	0.983696	0.983696
PPP1R9B	17	48191101	48247877	110	0.95191	0.909091	0.836364	79	0.996369	1	1
CACNA1G	17	48618429	48724832	315	0.939491	0.885714	0.850794	228	0.994007	0.986842	0.982456
CUEDC1	17	55918604	56052684	396	0.94594	0.914141	0.896465	277	0.995112	1	1
SUPT4H1	17	56402536	56449599	114	0.953624	0.921053	0.903509	76	0.996914	1	1
MTMR4	17	56546893	56615251	126	0.887644	0.825397	0.777778	92	0.997079	1	0.98913
PPM1E	17	56813230	57082540	483	0.874039	0.807453	0.782609	293	0.98668	0.976109	0.962457
SKA2	17	57167308	57252800	126	0.8399	0.785714	0.761905	74	0.990725	0.972973	0.972973
YPEL2	17	57389053	57499095	266	0.94632	0.902256	0.834586	203	0.99477	1	0.990148
CLTC	17	57677050	57794317	236	0.911152	0.830508	0.817797	162	0.990149	0.981481	0.981481
CA4	17	58207302	58268260	113	0.836939	0.752212	0.743363	54	0.998814	1	1
APPBP2	17	58500520	58623580	109	0.631305	0.53211	0.477064	23	0.98172	0.956522	0.956522
SCN4A	17	61995914	62070278	190	0.922131	0.847368	0.8	119	0.994118	0.991597	0.97479
TEX2	17	62204795	62360653	435	0.919729	0.901149	0.885057	292	0.993807	0.993151	0.993151
GNA13	17	62985407	63072920	189	0.868021	0.793651	0.761905	132	0.98479	0.984848	0.962121
RGS9	17	63113456	63243821	577	0.963687	0.939341	0.930676	343	0.995927	0.997085	0.997085
PRKCA	17	64278926	64826862	2171	0.946997	0.912483	0.888531	1580	0.99498	0.996835	0.991139
CACNG4	17	64940980	65049518	397	0.937574	0.884131	0.86398	216	0.993253	0.990741	0.986111
SSTR2	17	71141160	71188062	172	0.939338	0.912791	0.860465	129	0.998001	1	1
SDK2	17	71310523	71660227	1265	0.943299	0.890909	0.865613	913	0.995252	0.996714	0.990142
SLC9A3R1	17	72724751	72785499	145	0.891511	0.848276	0.806897	93	0.988213	0.989247	0.967742
GRIN2C	17	72818162	72876966	148	0.926088	0.891892	0.851351	114	0.994188	1	0.991228
GRB2	17	73294157	73421790	375	0.932166	0.906667	0.896	295	0.994139	0.99661	0.99322
ZACN	17	74055263	74098885	106	0.903743	0.849057	0.811321	76	0.983601	0.973684	0.973684
NPTX1	17	78420633	78470404	154	0.951875	0.915584	0.876623	115	0.998797	1	1
ADCYAP1	18	884944	932173	254	0.960326	0.913386	0.897638	210	0.992878	0.980952	0.97619
DLGAP1	18	3476030	4475266	4156	0.95091	0.918912	0.878489	2895	0.990717	0.98791	0.981693
GNAL	18	11669014	11905683	1002	0.938385	0.903194	0.878244	624	0.987459	0.983974	0.972756
SEH1L	18	12927983	13007536	249	0.936939	0.895582	0.86747	168	0.994316	0.994048	0.994048
RNMT	18	13706704	13784554	260	0.953742	0.923077	0.896154	163	0.994472	0.993865	0.993865
MC2R	18	13862043	13935535	318	0.941859	0.902516	0.852201	227	0.996409	0.995595	0.991189
SYT4	18	40827857	40877615	98	0.855333	0.77551	0.765306	67	0.996974	1	1
MAPK4	18	48066484	48278196	627	0.94836	0.912281	0.894737	485	0.994555	0.997938	0.995876
DCC	18	49846542	51082273	5424	0.952082	0.924041	0.892883	3556	0.994444	0.996063	0.99072
NEDD4L	18	55691610	56088772	1454	0.950212	0.907153	0.876204	1144	0.994105	0.995629	0.986888
BCL2	18	60770579	61006657	746	0.94147	0.894102	0.867292	420	0.989376	0.978571	0.97619
CYB5A	18	71900527	71979251	367	0.96348	0.934605	0.918256	304	0.995306	0.993421	0.993421
ZADH2	18	72889278	72941281	187	0.903754	0.839572	0.828877	125	0.987866	0.984	0.984
KCNG2	18	77603668	77679816	306	0.953807	0.918301	0.888889	249	0.997085	1	1
PALM	19	688953	768330	519	0.956742	0.913295	0.878613	345	0.990418	0.991304	0.985507
GRIN3B	19	980437	1029723	409	0.977452	0.96577	0.94132	304	0.996039	1	0.996711
KLF16	19	1832398	1883564	148	0.950282	0.912162	0.891892	111	0.98856	0.990991	0.972973
GNA15;GNA11	19	3074408	3183766	661	0.938277	0.897126	0.860817	491	0.981622	0.96945	0.961303
DAPK3	19	3938452	3991038	134	0.904361	0.768657	0.69403	87	0.989477	0.977011	0.977011
FEM1A	19	4771728	4815571	261	0.963088	0.931034	0.896552	224	0.989847	0.977679	0.964286
DNM2	19	10803794	10964160	449	0.930432	0.888641	0.841871	177	0.981622	0.977401	0.960452
CALR	19	13029414	13075304	83	0.88701	0.795181	0.722892	47	0.990015	0.978723	0.957447
PRKACA	19	14182507	14248559	113	0.870808	0.79646	0.761062	69	0.990053	0.985507	0.971014
SLC1A6	19	15040845	15141455	697	0.974521	0.961263	0.944046	562	0.995922	1	0.987544
FCHO1	19	17838527	17919377	356	0.929451	0.876404	0.845506	250	0.989008	0.984	0.976
KCNN1	19	18042111	18129930	287	0.94208	0.891986	0.860627	194	0.996759	1	1
RAB3A	19	18287611	18334874	141	0.961797	0.921986	0.865248	119	0.992976	0.991597	0.966387
PGPEP1	19	18431408	18500763	239	0.962121	0.924686	0.874477	189	0.993022	1	0.984127
SSBP4	19	18510146	18565372	140	0.950907	0.9	0.814286	103	0.9975	1	1
FKBP8	19	18622568	18674383	129	0.916403	0.837209	0.79845	75	0.994578	1	0.986667
HOMER3	19	18997769	19072041	199	0.933702	0.859296	0.819095	148	0.98329	0.972973	0.945946
MAU2;GATAD2A	19	19411490	19639741	472	0.885772	0.832627	0.813559	340	0.994633	0.991176	0.991176
SCN1B	19	35501592	35551353	165	0.933657	0.890909	0.842424	134	0.989909	0.985075	0.970149
ZNF585A	19	37621001	37683615	169	0.916341	0.87574	0.810651	100	0.985271	0.98	0.97
ZFP36	19	39877487	39920052	108	0.948135	0.916667	0.898148	75	0.990201	0.986667	0.986667
CYP2A6;CYP2B6;EGLN2;CYP2A7;CYP2G1P;CYP2B7P1	19	41285047	41574301	1317	0.971626	0.954442	0.929385	973	0.995234	0.996917	0.987667
CYP2A13	19	41574356	41622100	198	0.936771	0.888889	0.863636	146	0.984275	0.965753	0.965753
ATP1A3;GRIK5	19	42450734	42589957	126	0.765999	0.634921	0.587302	69	0.987724	0.985507	0.971014
FOSB;RTN2	19	45951253	46020313	275	0.957086	0.916364	0.898182	200	0.994558	0.995	0.995
SLC1A5	19	47258140	47311842	212	0.944045	0.891509	0.863208	160	0.992044	0.9875	0.9875
PLA2G4C	19	48531100	48634109	598	0.967249	0.936455	0.923077	454	0.993648	0.993392	0.984581
GRIN2D	19	48878132	48968188	239	0.95021	0.920502	0.857741	174	0.994187	0.994253	0.982759
RPL18	19	49098584	49142675	126	0.927865	0.880952	0.849206	87	0.992142	0.988506	0.988506
DHDH	19	49416939	49468226	221	0.951908	0.895928	0.873303	168	0.985362	0.964286	0.958333
SLC6A16	19	49772892	49848474	154	0.876906	0.805195	0.753247	105	0.995914	1	0.980952
ALDH16A1	19	49936473	49994305	202	0.944681	0.886139	0.836634	161	0.995596	1	0.981366
KCNC3	19	50795199	50852634	178	0.951232	0.910112	0.831461	129	0.994836	1	0.976744
SYT3	19	51105234	51163092	227	0.916385	0.863436	0.819383	157	0.979418	0.968153	0.949045
LILRB1	19	55108384	55169004	411	0.960677	0.951338	0.912409	273	0.98767	0.992674	0.974359
SYT5	19	55664469	55711720	252	0.96041	0.93254	0.90873	156	0.993141	0.99359	0.980769
FKBP1A	20	1329621	1393816	303	0.962306	0.917492	0.877888	269	0.98204	0.95539	0.947955
PDYN;SIRPA	20	1854813	1994931	619	0.949565	0.917609	0.886914	437	0.99287	0.993135	0.990847
AVP;OXT	20	3032266	3085370	218	0.919457	0.857798	0.821101	174	0.982591	0.982759	0.95977
ADRA1D	20	4181278	4249659	283	0.954677	0.925795	0.897527	221	0.994412	0.995475	0.99095
GPCPD1	20	5505080	5611672	378	0.956645	0.92328	0.902116	268	0.996494	1	1
SNAP25	20	10179477	10308066	381	0.956787	0.929134	0.897638	268	0.992545	0.992537	0.981343
SLX4IP	20	10395951	10624027	816	0.942319	0.910539	0.883578	585	0.995647	1	0.994872
CDK5RAP1	20	31926645	32009375	138	0.842612	0.724638	0.710145	89	0.998094	1	1
UQCC	20	33870369	34019945	328	0.932454	0.896341	0.859756	249	0.9956	0.995984	0.995984
EPB41L1	20	34659426	34840721	207	0.901717	0.859903	0.792271	80	0.992971	1	0.975
DLGAP4	20	34874303	35177040	343	0.872552	0.77551	0.690962	182	0.987523	0.978022	0.956044
TGIF2	20	35181876	35242355	76	0.826012	0.697368	0.592105	27	0.936281	0.888889	0.888889
NNAT	20	36129607	36172090	72	0.865715	0.791667	0.777778	49	0.997487	1	1
SLC32A1	20	37333105	37378015	197	0.958031	0.939086	0.918782	154	0.99668	1	1
PLCG1	20	39746161	39824357	132	0.922904	0.863636	0.833333	80	0.988755	1	1
KCNS1	20	43700950	43749753	129	0.949441	0.922481	0.883721	92	0.995473	1	0.98913
KCNB1	20	47968505	48120490	533	0.94769	0.904315	0.866792	301	0.994605	1	0.980066
KCNG1	20	49600193	49659675	166	0.911549	0.849398	0.849398	113	0.996516	1	1
GNAS	20	57394795	57506250	290	0.928329	0.875862	0.82069	168	0.995045	0.994048	0.994048
NTSR1	20	61320189	61414123	453	0.954556	0.922737	0.891832	338	0.993122	0.994083	0.991124
OGFR	20	61416177	61465352	246	0.963811	0.95122	0.910569	163	0.991511	0.993865	0.97546
CHRNA4	20	61954662	62029489	468	0.95538	0.918803	0.901709	325	0.986626	0.984615	0.978462
ARFRP1	20	62309995	62359365	162	0.910508	0.845679	0.82716	133	0.989955	0.992481	0.992481
OPRL1	20	62691471	62751996	208	0.954721	0.947115	0.899038	168	0.992221	1	0.982143
LTN1	21	30280466	30385277	253	0.929701	0.873518	0.853755	207	0.994718	1	0.990338
GRIK1	21	30889254	31332282	1417	0.944868	0.915314	0.889908	956	0.991467	0.98954	0.986402
SCAF4	21	33023313	33124431	269	0.916231	0.873606	0.832714	202	0.990658	0.99505	0.99505
KCNE2	21	35716323	35763440	173	0.956993	0.936416	0.907514	89	0.996985	1	1
CLIC6	21	36021688	36110519	197	0.92426	0.827411	0.817259	155	0.99683	1	1
KCNJ6	21	38976785	39308741	1200	0.953074	0.923333	0.891667	878	0.995518	0.996583	0.995444
DSCAM	21	41364343	42239039	3825	0.955885	0.922614	0.886797	2698	0.99511	0.996664	0.992216
COMT	22	19909263	19977498	326	0.966228	0.932515	0.917178	246	0.995639	1	1
MAPK1	22	22093947	22241970	407	0.941346	0.899263	0.85258	195	0.992844	0.989744	0.989744
GNAZ	22	23392669	23487221	217	0.885086	0.81106	0.751152	153	0.997034	1	0.993464
ADORA2A	22	24793709	24858328	142	0.8216	0.739437	0.605634	63	0.996812	1	1
ADRBK2	22	25940861	26145258	579	0.911643	0.879102	0.835924	154	0.977453	0.961039	0.928571
XBP1	22	29170548	29216560	144	0.93241	0.902778	0.888889	97	0.997787	1	1
HORMAD2	22	30456453	30593062	329	0.946784	0.924012	0.905775	207	0.996784	1	1
LIF	22	30616436	30662840	99	0.930839	0.858586	0.828283	71	0.997123	1	1
PLA2G3	22	31510793	31556469	126	0.957502	0.912698	0.888889	90	0.997589	1	1
LIMK2	22	31588250	31696066	234	0.899062	0.858974	0.84188	160	0.992611	0.99375	0.9875
HMOX1	22	35757060	35810207	206	0.940239	0.893204	0.849515	156	0.984719	0.980769	0.967949
MYH9	22	36657323	36804063	578	0.936527	0.899654	0.871972	366	0.992811	0.991803	0.989071
TXN2	22	36843093	36897687	302	0.926173	0.89404	0.890728	197	0.994001	0.994924	0.994924
MPST	22	37395683	37445863	192	0.939189	0.885417	0.817708	136	0.995441	1	1
GCAT	22	38183912	38233183	122	0.933431	0.909836	0.893443	90	0.99747	1	1
POLR2F	22	38329674	38404223	91	0.909699	0.824176	0.791209	52	0.995449	1	0.980769
PICK1;PLA2G6	22	38433262	38597836	568	0.954826	0.927817	0.903169	440	0.990898	0.988636	0.979545
CSNK1E	22	38666697	38814527	386	0.903597	0.836788	0.797927	236	0.995971	1	0.995763
NPTXR	22	39194456	39260017	184	0.950874	0.923913	0.902174	113	0.986795	0.973451	0.973451
RPL3	22	39688887	39736391	242	0.966153	0.946281	0.92562	183	0.996238	1	1
ATF4;MGAT3	22	39833325	39938691	206	0.912758	0.820388	0.791262	136	0.996284	1	1
CACNA1I	22	39946758	40105740	428	0.933134	0.876168	0.848131	335	0.993944	0.997015	0.991045
ST13	22	41200539	41273012	113	0.864022	0.743363	0.734513	47	0.99808	1	1
NAGA	22	42434338	42486846	105	0.909239	0.828571	0.771429	75	0.997417	1	1
CYP2D6	22	42502501	42546908	206	0.919408	0.859223	0.820388	167	0.991188	0.994012	0.97006
POLDIP3	22	42959727	43030968	242	0.93372	0.900826	0.863636	183	0.99328	0.994536	0.983607
TTLL1	22	43415523	43505434	415	0.959065	0.93012	0.886747	324	0.995787	1	0.996914
TSPO	22	43527520	43579248	233	0.951134	0.914163	0.909871	178	0.996311	1	1
PPARA	22	46526499	46659653	371	0.930266	0.897574	0.873315	266	0.990104	0.988722	0.981203
TRABD	22	50604359	50658027	241	0.955542	0.917012	0.887967	166	0.994147	1	0.993976
HDAC10	22	50663613	50709834	204	0.954802	0.936275	0.892157	106	0.994439	1	0.990566
